# Supplementary material for: 5-Ethyl-5-methyl-4-phenyl-5H-1,2,4-triazol-3(4H)-thione
Source: Acta Crystallogr Sect E Struct Rep Online. 2010 Aug 11;66(Pt 9):o2224. doi: 10.1107/S1600536810030503 (PMC3007980; doi:10.1107/S1600536810030503)
Supplement: Supplementary file 2 [file e-66-o2224-Isup2.hkl]

# 
# h,k,l, Fc-squared, Fo-squared, sigma(Fo-squared) and status flag 
# 
data_I
_shelx_title '  P-421c 837 Friedel pairs merged' 
_shelx_refln_list_code          4 
_shelx_F_calc_maximum      209.63 
_exptl_crystal_F_000       928.00 
_reflns_d_resolution_high  0.8409 
 
loop_ 
 _symmetry_equiv_pos_as_xyz 
 'x, y, z' 
 '-x, -y, z' 
 'y, -x, -z' 
 '-y, x, -z' 
 '-x+1/2, y+1/2, -z+1/2' 
 'x+1/2, -y+1/2, -z+1/2' 
 '-y+1/2, -x+1/2, z+1/2' 
 'y+1/2, x+1/2, z+1/2' 
 
_cell_length_a    17.9621 
_cell_length_b    17.9621 
_cell_length_c     6.9992 
_cell_angle_alpha  90.000 
_cell_angle_beta   90.000 
_cell_angle_gamma  90.000 
 
_shelx_F_squared_multiplier     1.000 
 
loop_ 
 _refln_index_h 
 _refln_index_k 
 _refln_index_l 
 _refln_F_squared_calc 
 _refln_F_squared_meas 
 _refln_F_squared_sigma 
 _refln_observed_status 
   0   2   0      537.11      236.82     10.56 o 
   1   2   0     1302.11     1470.30     36.60 o 
   2   2   0    31387.66    30439.41   1015.40 o 
   1   3   0     2649.61     2563.65     62.89 o 
   2   3   0     5573.76     6156.17    162.61 o 
   3   3   0    12527.95    16003.26    536.56 o 
   0   4   0      994.82     1051.16     51.14 o 
   1   4   0    14607.88    13253.24    314.45 o 
   2   4   0     2218.49     1490.11     39.38 o 
   3   4   0      136.32      155.99     11.45 o 
   4   4   0    19706.69    19365.55    649.55 o 
   1   5   0     2272.63     2155.39     51.11 o 
   2   5   0     1807.67     1240.83     34.21 o 
   3   5   0       25.00      133.62      9.49 o 
   4   5   0       66.02       62.46      9.84 o 
   5   5   0      667.22      531.84     27.38 o 
   0   6   0     6885.66     6192.96    212.16 o 
   1   6   0     4879.19     4488.55    110.23 o 
   2   6   0     4126.91     4758.97    101.74 o 
   3   6   0      711.10     1016.44     30.22 o 
   4   6   0      942.03     1406.96     39.62 o 
   5   6   0     1330.65     1519.51     39.39 o 
   6   6   0     4670.45     3972.75    141.97 o 
   1   7   0     1082.90     1146.99     33.26 o 
   2   7   0       65.10      111.71      8.25 o 
   3   7   0     1490.39      974.31     27.88 o 
   4   7   0     1840.43     1793.13     49.39 o 
   5   7   0       15.66       10.84      8.01 o 
   6   7   0      277.16      399.32     18.89 o 
   7   7   0     3263.24     3698.39    116.53 o 
   0   8   0       26.08       25.67     11.23 o 
   1   8   0     1870.26     1846.25     50.33 o 
   2   8   0     4779.99     4769.28    103.43 o 
   3   8   0     1688.76     1372.19     37.34 o 
   4   8   0      461.99      539.21     21.48 o 
   5   8   0     2499.64     2282.35     62.10 o 
   6   8   0       37.24       46.78     10.02 o 
   7   8   0      121.18       77.92     12.72 o 
   8   8   0       80.88       73.10     19.61 o 
   1   9   0        1.41       13.45      7.39 o 
   2   9   0     1387.46     1470.34     37.07 o 
   3   9   0     1295.37     1035.11     30.77 o 
   4   9   0       10.10       22.24      8.49 o 
   5   9   0     3881.55     4167.97    106.99 o 
   6   9   0      177.37      153.87     13.58 o 
   7   9   0      301.19      388.01     23.24 o 
   8   9   0      229.01      268.93     16.78 o 
   9   9   0       52.99       50.68     18.24 o 
   0  10   0      394.41      594.65     32.97 o 
   1  10   0     1022.18     1074.40     31.79 o 
   2  10   0      253.20      315.87     16.63 o 
   3  10   0     1392.07     1386.32     39.29 o 
   4  10   0       16.70       12.84      8.57 o 
   5  10   0      367.19      338.52     17.67 o 
   6  10   0      450.31      338.03     18.25 o 
   7  10   0      218.07      179.97     16.33 o 
   8  10   0       52.19      131.91     14.31 o 
   9  10   0      438.51      487.34     23.28 o 
  10  10   0      352.38      376.36     34.04 o 
   1  11   0      612.53      626.70     23.46 o 
   2  11   0      134.35      133.95     14.10 o 
   3  11   0      142.68      191.28     21.44 o 
   4  11   0      583.45      652.32     25.01 o 
   5  11   0       82.83       46.49     15.89 o 
   6  11   0     1240.94     1125.77     36.01 o 
   7  11   0     1626.01     1696.63     48.78 o 
   8  11   0      610.54      558.20     26.88 o 
   9  11   0       17.96        7.97     12.20 o 
  10  11   0      671.92      666.42     31.78 o 
  11  11   0      179.18      221.80     30.07 o 
   0  12   0      240.72      237.68     21.03 o 
   1  12   0      333.75      311.69     17.53 o 
   2  12   0      105.13       73.38     11.62 o 
   3  12   0       86.84       85.22     14.17 o 
   4  12   0      579.19      700.04     27.25 o 
   5  12   0       80.45      107.95     13.89 o 
   6  12   0     1118.07     1157.71     37.48 o 
   7  12   0     2368.96     2658.01     75.52 o 
   8  12   0       20.95       39.33     13.08 o 
   9  12   0      206.93      139.74     15.63 o 
  10  12   0      144.80      233.32     24.07 o 
  11  12   0      589.43      611.56     31.95 o 
  12  12   0      414.67      463.30     52.32 o 
   1  13   0      732.36      624.54     23.80 o 
   2  13   0      136.25      117.58     20.24 o 
   3  13   0      907.69      952.43     36.34 o 
   4  13   0      586.86      786.18     30.06 o 
   5  13   0      160.49      170.05     16.30 o 
   6  13   0      775.27      858.24     32.54 o 
   7  13   0      353.43      352.04     21.74 o 
   8  13   0      999.76      978.55     36.01 o 
   9  13   0       50.60       24.58     13.25 o 
  10  13   0     1084.84      937.84     37.00 o 
  11  13   0        1.53       31.44     15.39 o 
  12  13   0      131.27      111.95     18.82 o 
  13  13   0      294.01      319.69     33.87 o 
   0  14   0      105.20      135.88     20.07 o 
   1  14   0      473.75      550.88     23.20 o 
   2  14   0       14.92       26.74     12.28 o 
   3  14   0       24.20        4.36     13.08 o 
   4  14   0        1.92       14.74     13.78 o 
   5  14   0      482.66      514.92     25.47 o 
   6  14   0       70.48      131.23     16.85 o 
   7  14   0       49.20       48.28     14.61 o 
   8  14   0      532.38      671.52     30.34 o 
   9  14   0     1043.82     1134.07     41.70 o 
  10  14   0       70.55      111.56     18.71 o 
  11  14   0      182.18      172.76     20.65 o 
  12  14   0       10.04        5.70     16.05 o 
  13  14   0      109.78      133.62     20.85 o 
  14  14   0      262.59      236.24     70.60 o 
   1  15   0      827.42      941.18     54.01 o 
   2  15   0       54.29       44.06     14.22 o 
   3  15   0     1278.64     1265.51     46.24 o 
   4  15   0      338.70      311.14     23.57 o 
   5  15   0      552.75      640.37     31.58 o 
   6  15   0      680.66      798.13     34.26 o 
   7  15   0      358.96      406.43     27.17 o 
   8  15   0      967.43      884.97     53.55 o 
   9  15   0      165.21      156.07     21.51 o 
  10  15   0      354.05      333.61     27.54 o 
  11  15   0      254.73      215.45     24.57 o 
  12  15   0       83.90      124.39     22.54 o 
  13  15   0        0.01       -0.78     19.24 o 
  14  15   0       37.81       -1.81     20.28 o 
  15  15   0      106.04       41.77     32.60 o 
   0  16   0     3107.82     3045.89    125.67 o 
   1  16   0       41.85       60.19     16.45 o 
   2  16   0      162.73      156.60     23.09 o 
   3  16   0      144.66      168.38     20.95 o 
   4  16   0       48.46       77.74     15.95 o 
   5  16   0        0.13        0.21     15.09 o 
   6  16   0      160.44      137.15     23.07 o 
   7  16   0      367.61      359.34     30.49 o 
   8  16   0        8.10       14.00     18.95 o 
   9  16   0        0.05      -22.12     16.87 o 
  10  16   0       20.54       63.95     19.73 o 
  11  16   0      214.03      234.72     25.97 o 
  12  16   0        0.16      -16.10     19.06 o 
  13  16   0      111.78       67.59     22.47 o 
  14  16   0       39.93       19.46     25.95 o 
   1  17   0      512.51      488.91     39.07 o 
   2  17   0        1.99      -20.39     15.72 o 
   3  17   0      243.83      194.53     23.13 o 
   4  17   0      397.28      330.20     27.04 o 
   5  17   0       10.31       10.92     18.74 o 
   6  17   0        0.88       20.89     21.56 o 
   7  17   0      186.42      167.60     25.13 o 
   8  17   0      399.17      581.86     39.08 o 
   9  17   0      190.89      157.26     23.66 o 
  10  17   0        1.40       21.54     19.57 o 
  11  17   0        6.14      -11.65     19.61 o 
  12  17   0       46.17       51.95     21.73 o 
   0  18   0      515.95      404.91     42.07 o 
   1  18   0       12.25       27.94     20.60 o 
   2  18   0      605.99      611.13     35.14 o 
   3  18   0        0.71       25.58     17.54 o 
   4  18   0       52.32       69.90     23.87 o 
   5  18   0      260.87      222.28     27.84 o 
   6  18   0       14.68       33.47     25.95 o 
   7  18   0        0.48       12.68     20.33 o 
   8  18   0      169.01      192.61     33.42 o 
   9  18   0       89.43       71.39     24.98 o 
  10  18   0        4.34       -3.36     20.39 o 
  11  18   0       64.74       62.52     22.94 o 
   1  19   0      242.71      184.85     24.87 o 
   2  19   0       45.65       56.54     20.83 o 
   3  19   0        5.94        2.90     19.83 o 
   4  19   0       18.43       30.78     22.46 o 
   5  19   0      190.91      258.18     30.69 o 
   6  19   0        0.22        5.82     21.45 o 
   7  19   0       81.62       75.72     24.62 o 
   8  19   0      218.84      192.08     27.09 o 
   9  19   0      139.22       83.75     25.28 o 
   0  20   0       97.91       -3.43     27.54 o 
   1  20   0        4.30        9.60     19.26 o 
   2  20   0        2.75      -18.23     20.35 o 
   3  20   0      179.25      101.04     25.04 o 
   4  20   0       98.77      104.22     26.42 o 
   5  20   0       87.48       52.62     24.87 o 
   6  20   0        0.06        1.08     22.92 o 
   7  20   0       21.11       49.23     25.16 o 
   1  21   0       53.18      112.93     27.65 o 
   2  21   0       41.99       64.91     26.05 o 
   3  21   0      183.05      244.17     50.21 o 
   0   1   1     5454.61     5229.56    102.42 o 
  -1   2   1     2925.52     2924.76     66.91 o 
   0   2   1     3580.55     3570.80     75.93 o 
   1   2   1     2917.03     2962.38     66.65 o 
  -2   3   1     5155.36     4702.06    114.62 o 
  -1   3   1     5071.96     5364.73    130.40 o 
   0   3   1     6964.14     7430.25    196.18 o 
   1   3   1     5021.85     5381.11    119.90 o 
   2   3   1     5196.16     4721.72     99.17 o 
  -3   4   1     5784.48     6170.22    148.96 o 
  -2   4   1     8122.61     8490.79    187.01 o 
  -1   4   1     5464.93     5596.54    125.39 o 
   0   4   1     3744.82     3330.75     82.95 o 
   1   4   1     5483.99     5619.28    149.71 o 
   2   4   1     8081.02     8380.43    176.49 o 
   3   4   1     5758.57     6136.95    129.95 o 
  -4   5   1     3830.59     2578.86     61.58 o 
  -3   5   1      750.52      834.65     25.43 o 
  -2   5   1      970.90      979.51     34.32 o 
  -1   5   1     2956.32     2571.44     56.91 o 
   0   5   1     1673.05     1113.58     33.94 o 
   1   5   1     2998.17     2674.43     82.48 o 
   2   5   1      970.60      917.92     50.72 o 
   3   5   1      734.97      816.03     25.35 o 
   4   5   1     3896.88     2621.35     58.58 o 
  -5   6   1       75.02      131.04     14.91 o 
  -4   6   1     1248.83     1249.85     33.60 o 
  -3   6   1     5417.65     4287.46     97.76 o 
  -2   6   1      589.77      691.15     19.09 o 
  -1   6   1     1245.29      891.91     26.19 o 
   0   6   1     3943.46     3787.34     94.03 o 
   1   6   1     1206.32      843.64     26.97 o 
   2   6   1      586.94      671.83     22.58 o 
   3   6   1     5310.87     4224.10    107.23 o 
   4   6   1     1185.51     1246.89     33.83 o 
   5   6   1       76.40      105.10      9.02 o 
  -6   7   1      852.59      909.19     34.88 o 
  -5   7   1      522.58      509.34     20.06 o 
  -4   7   1      425.82      466.23     17.04 o 
  -3   7   1      660.67      607.82     21.98 o 
  -2   7   1      739.87      527.63     32.17 o 
  -1   7   1      966.55      981.71     32.42 o 
   0   7   1     1197.47     1055.61     30.65 o 
   1   7   1      971.55      977.77     27.05 o 
   2   7   1      733.12      574.54     21.88 o 
   3   7   1      678.80      587.53     21.87 o 
   4   7   1      428.56      466.20     19.27 o 
   5   7   1      501.71      513.70     19.30 o 
   6   7   1      857.58      878.51     25.88 o 
  -7   8   1       95.52       90.65     15.31 o 
  -6   8   1      486.96      482.86     19.14 o 
  -5   8   1     5768.44     5851.16    125.52 o 
  -4   8   1       77.33      105.63     10.22 o 
  -3   8   1      385.59      421.13     21.55 o 
  -2   8   1      878.90      937.19     27.45 o 
  -1   8   1      760.92      855.74     29.84 o 
   0   8   1      211.00      280.81     13.08 o 
   1   8   1      761.59      878.28     25.59 o 
   2   8   1      892.23      974.16     31.08 o 
   3   8   1      387.92      429.15     22.15 o 
   4   8   1       73.47      115.65     11.46 o 
   5   8   1     5693.73     5806.97    146.93 o 
   6   8   1      469.12      460.50     27.94 o 
   7   8   1       94.84       83.87     10.22 o 
  -8   9   1     1005.06     1036.43     37.47 o 
  -7   9   1       27.33       48.24     10.09 o 
  -6   9   1      151.72      176.11     15.34 o 
  -5   9   1      293.58      292.12     17.17 o 
  -4   9   1      790.15      655.70     22.33 o 
  -3   9   1      749.79      751.25     24.01 o 
  -2   9   1      612.85      726.98     23.91 o 
  -1   9   1      545.60      456.23     19.08 o 
   0   9   1     1851.12     1417.92     38.44 o 
   1   9   1      522.23      465.33     24.01 o 
   2   9   1      613.49      760.55     27.51 o 
   3   9   1      734.26      688.45     24.25 o 
   4   9   1      764.81      595.35     22.60 o 
   5   9   1      306.03      279.96     15.67 o 
   6   9   1      152.99      193.06     15.60 o 
   7   9   1       30.40       65.62     12.25 o 
   8   9   1     1004.28     1027.81     31.13 o 
  -9  10   1       99.87       59.66     15.83 o 
  -8  10   1      371.98      373.75     26.43 o 
  -7  10   1     1078.78     1058.34     33.91 o 
  -6  10   1      284.95      350.95     26.64 o 
  -5  10   1      677.76      631.64     25.01 o 
  -4  10   1      599.17      673.99     23.70 o 
  -3  10   1     1112.05     1054.67     31.57 o 
  -2  10   1      442.44      515.52     18.79 o 
  -1  10   1       78.85       83.41     13.02 o 
   0  10   1     2107.44     1926.54     50.36 o 
   1  10   1       82.12       83.33     10.15 o 
   2  10   1      429.65      483.98     31.88 o 
   3  10   1     1133.14     1086.51     40.95 o 
   4  10   1      592.06      652.75     35.49 o 
   5  10   1      672.33      653.48     27.85 o 
   6  10   1      285.49      361.28     18.95 o 
   7  10   1     1058.85     1056.94     34.55 o 
   8  10   1      372.04      412.51     20.97 o 
   9  10   1      103.13       60.48     12.91 o 
 -10  11   1     1123.18     1088.09     43.14 o 
  -9  11   1       26.68       28.27     13.89 o 
  -8  11   1      464.40      489.07     26.92 o 
  -7  11   1       89.97      119.37     12.53 o 
  -6  11   1      298.28      245.39     15.34 o 
  -5  11   1       83.88      102.59     11.58 o 
  -4  11   1      165.64      180.86     14.55 o 
  -3  11   1      480.44      385.47     17.20 o 
  -2  11   1      161.69      131.82     12.09 o 
  -1  11   1      320.89      346.71     26.05 o 
   0  11   1        7.25       -3.75      8.19 o 
   1  11   1      330.87      315.30     16.33 o 
   2  11   1      156.30      131.01     14.20 o 
   3  11   1      482.40      401.89     34.92 o 
   4  11   1      164.23      171.21     14.34 o 
   5  11   1       89.02       74.22     12.33 o 
   6  11   1      294.88      271.91     17.65 o 
   7  11   1       92.01      108.24     13.77 o 
   8  11   1      471.72      584.90     25.45 o 
   9  11   1       26.70       33.06     12.59 o 
  10  11   1     1117.87     1149.83     36.83 o 
 -11  12   1       17.64       12.47     15.29 o 
 -10  12   1      314.31      256.92     23.45 o 
  -9  12   1      577.38      587.30     27.11 o 
  -8  12   1       58.83       66.02     13.66 o 
  -7  12   1      604.96      726.23     32.18 o 
  -6  12   1      514.05      527.67     21.91 o 
  -5  12   1      595.89      581.24     22.55 o 
  -4  12   1      655.41      737.32     25.67 o 
  -3  12   1       86.74      100.77     11.66 o 
  -2  12   1      108.83      112.18     13.09 o 
  -1  12   1      609.35      527.29     39.72 o 
   0  12   1        0.52       23.27     12.63 o 
   1  12   1      588.74      507.36     21.26 o 
   2  12   1      108.58      109.20     14.81 o 
   3  12   1       88.39       66.48     13.75 o 
   4  12   1      645.11      684.37     30.29 o 
   5  12   1      600.90      574.43     25.01 o 
   6  12   1      511.35      507.90     26.06 o 
   7  12   1      609.44      667.64     28.31 o 
   8  12   1       56.46       66.78     13.91 o 
   9  12   1      569.49      529.49     24.85 o 
  10  12   1      313.22      338.58     20.59 o 
  11  12   1       17.82       18.64     13.27 o 
 -12  13   1       93.51       79.82     18.90 o 
 -11  13   1      107.09      141.37     20.16 o 
 -10  13   1      124.18      124.71     21.08 o 
  -9  13   1      135.00      167.42     17.71 o 
  -8  13   1       53.80       42.77     13.87 o 
  -7  13   1      162.39      186.27     22.11 o 
  -6  13   1      228.25      183.34     17.18 o 
  -5  13   1       94.49       96.92     12.36 o 
  -4  13   1       50.16       69.05     14.80 o 
  -3  13   1      386.90      373.17     24.32 o 
  -2  13   1       91.08       75.45     12.48 o 
  -1  13   1      107.20      145.23     14.78 o 
   0  13   1        3.13       18.73     10.65 o 
   1  13   1      104.43      122.04     15.91 o 
   2  13   1       90.17       87.16     15.00 o 
   3  13   1      400.28      400.27     23.73 o 
   4  13   1       48.41       53.59     14.49 o 
   5  13   1       96.40      103.74     15.47 o 
   6  13   1      231.80      193.67     19.79 o 
   7  13   1      164.31      147.53     21.27 o 
   8  13   1       53.43       48.37     16.52 o 
   9  13   1      137.88      210.54     24.13 o 
  10  13   1      124.33      136.69     17.69 o 
  11  13   1      112.15      134.52     18.11 o 
  12  13   1       95.34       44.27     18.95 o 
 -13  14   1       41.81       93.65     21.09 o 
 -12  14   1       57.76       79.17     20.05 o 
 -11  14   1      328.67      334.99     31.01 o 
 -10  14   1      171.57       86.99     23.94 o 
  -9  14   1      172.25      165.30     18.54 o 
  -8  14   1       28.58       46.87     14.44 o 
  -7  14   1      379.87      375.80     22.06 o 
  -6  14   1      139.11      193.95     17.10 o 
  -5  14   1      186.02      226.28     16.41 o 
  -4  14   1       99.71      143.24     15.20 o 
  -3  14   1      504.62      510.98     27.70 o 
  -2  14   1      284.72      263.58     18.09 o 
  -1  14   1      245.46      247.52     20.42 o 
   0  14   1      124.88      100.36     16.81 o 
   1  14   1      254.55      255.99     20.97 o 
   2  14   1      284.70      276.20     21.67 o 
   3  14   1      491.74      511.07     27.84 o 
   4  14   1       96.50      135.87     18.47 o 
   5  14   1      184.19      244.99     29.15 o 
   6  14   1      133.49      159.95     27.20 o 
   7  14   1      390.76      402.94     26.39 o 
   8  14   1       26.88       43.02     16.44 o 
   9  14   1      179.36      244.78     22.77 o 
  10  14   1      171.36      131.09     21.69 o 
  11  14   1      339.59      337.36     35.15 o 
  12  14   1       58.12       47.79     19.05 o 
  13  14   1       40.09       34.00     19.58 o 
 -14  15   1       48.86       56.99     21.84 o 
 -13  15   1      115.79       84.24     22.28 o 
 -12  15   1        1.79       23.32     18.58 o 
 -11  15   1       68.77       76.63     20.42 o 
 -10  15   1       26.30       13.72     16.23 o 
  -9  15   1       21.97       15.62     14.59 o 
  -8  15   1       50.65       35.28     14.02 o 
  -7  15   1      134.49       94.53     15.71 o 
  -6  15   1       60.50       27.02     13.23 o 
  -5  15   1      155.24      175.72     17.30 o 
  -4  15   1       17.25       17.62     15.71 o 
  -3  15   1      340.54      332.82     33.05 o 
  -2  15   1      148.05      113.82     16.60 o 
  -1  15   1       61.19       20.23     14.91 o 
   0  15   1       48.35       51.68     16.04 o 
   1  15   1       66.88       29.59     15.35 o 
   2  15   1      149.68      135.80     18.81 o 
   3  15   1      346.19      373.65     24.90 o 
   4  15   1       17.75        9.86     14.18 o 
   5  15   1      160.57      158.76     20.42 o 
   6  15   1       61.11       28.01     16.17 o 
   7  15   1      135.18      109.14     19.98 o 
   8  15   1       51.05       24.66     16.80 o 
   9  15   1       23.40       33.69     16.69 o 
  10  15   1       25.02        4.99     17.22 o 
  11  15   1       69.80       76.52     20.49 o 
  12  15   1        1.80       17.36     19.69 o 
  13  15   1      118.35       71.17     25.16 o 
  14  15   1       48.92       44.63     21.52 o 
 -13  16   1      127.17      118.78     24.45 o 
 -12  16   1        6.24       41.74     19.75 o 
 -11  16   1       48.83       52.56     22.49 o 
 -10  16   1      231.95      215.58     24.02 o 
  -9  16   1      239.34      220.83     23.98 o 
  -8  16   1        7.01       20.72     14.71 o 
  -7  16   1      202.09      257.72     30.22 o 
  -6  16   1      280.93      299.18     24.03 o 
  -5  16   1      308.42      269.97     30.25 o 
  -4  16   1      257.96      289.19     48.30 o 
  -3  16   1      252.01      280.93     26.80 o 
  -2  16   1      139.60       90.60     16.47 o 
  -1  16   1      174.99      133.88     19.20 o 
   0  16   1      455.27      425.17     26.99 o 
   1  16   1      171.22      153.38     19.89 o 
   2  16   1      132.49      152.89     26.07 o 
   3  16   1      252.35      240.64     22.71 o 
   4  16   1      258.58      206.53     22.65 o 
   5  16   1      317.18      260.24     24.19 o 
   6  16   1      275.30      302.73     39.82 o 
   7  16   1      202.36      233.00     23.84 o 
   8  16   1        7.25       33.24     18.25 o 
   9  16   1      244.71      293.83     33.60 o 
  10  16   1      233.32      206.50     25.46 o 
  11  16   1       47.24       51.96     20.24 o 
  12  16   1        5.94      -12.24     21.64 o 
  13  16   1      127.80      144.00     27.49 o 
 -12  17   1       15.19       19.44     20.82 o 
 -11  17   1      138.29      110.10     26.93 o 
 -10  17   1       52.33       73.14     24.20 o 
  -9  17   1       12.82       -8.80     20.48 o 
  -8  17   1        7.56       27.72     17.63 o 
  -7  17   1       69.15       82.06     18.82 o 
  -6  17   1       62.77       39.12     18.54 o 
  -5  17   1      307.14      294.26     47.93 o 
  -4  17   1       14.06       -3.85     18.26 o 
  -3  17   1       73.32       90.78     22.25 o 
  -2  17   1      146.14      166.08     24.45 o 
  -1  17   1      350.05      344.39     27.71 o 
   0  17   1        3.80       -2.26     18.03 o 
   1  17   1      351.96      359.26     27.08 o 
   2  17   1      147.02      137.31     21.06 o 
   3  17   1       77.87       82.09     19.49 o 
   4  17   1       14.11       10.83     17.27 o 
   5  17   1      310.76      323.59     31.16 o 
   6  17   1       63.92       42.34     18.36 o 
   7  17   1       69.04       79.04     20.68 o 
   8  17   1        7.44       28.81     20.90 o 
   9  17   1       13.05        1.08     20.23 o 
  10  17   1       50.07      131.88     26.22 o 
  11  17   1      141.62      150.58     26.69 o 
  12  17   1       15.19       29.95     23.70 o 
 -11  18   1       47.61       62.07     26.08 o 
 -10  18   1        0.10       -2.86     23.52 o 
  -9  18   1      350.64      352.08     37.42 o 
  -8  18   1      125.48      102.02     21.79 o 
  -7  18   1      312.86      327.51     29.82 o 
  -6  18   1       15.54       15.03     19.05 o 
  -5  18   1      134.59      117.36     21.62 o 
  -4  18   1      159.41      139.73     30.60 o 
  -3  18   1       95.48       82.04     23.51 o 
  -2  18   1      469.89      486.45     35.55 o 
  -1  18   1        2.23       14.05     22.59 o 
   0  18   1       21.40       27.36     18.24 o 
   1  18   1        2.24       -1.32     19.01 o 
   2  18   1      471.19      441.94     34.45 o 
   3  18   1       96.57      115.02     27.76 o 
   4  18   1      155.24      153.14     25.81 o 
   5  18   1      134.14       81.26     21.57 o 
   6  18   1       16.33        8.64     19.23 o 
   7  18   1      317.29      321.53     31.55 o 
   8  18   1      126.09      126.24     28.11 o 
   9  18   1      345.07      328.75     33.28 o 
  10  18   1        0.11       45.60     24.60 o 
  11  18   1       50.13       30.96     24.58 o 
  -9  19   1       45.24       29.77     24.92 o 
  -8  19   1       15.26       21.94     22.78 o 
  -7  19   1       58.12       23.42     20.55 o 
  -6  19   1       12.80       20.11     21.69 o 
  -5  19   1       79.29       92.84     22.05 o 
  -4  19   1       12.28       17.86     19.33 o 
  -3  19   1      188.81      109.95     25.40 o 
  -2  19   1       74.20       63.57     23.42 o 
  -1  19   1      211.16      165.90     26.56 o 
   0  19   1      278.75      231.20     29.51 o 
   1  19   1      211.91      183.41     24.57 o 
   2  19   1       74.09       93.31     21.81 o 
   3  19   1      193.73      190.05     28.00 o 
   4  19   1       12.13       -7.97     22.10 o 
   5  19   1       79.58      112.54     26.02 o 
   6  19   1       12.13       37.88     26.32 o 
   7  19   1       60.74       45.68     27.46 o 
   8  19   1       14.35       19.39     26.07 o 
   9  19   1       45.21       24.03     25.61 o 
  -7  20   1       56.50       62.40     22.74 o 
  -6  20   1       45.45       30.40     21.85 o 
  -5  20   1       86.61       57.65     22.50 o 
  -4  20   1       12.34        2.24     20.29 o 
  -3  20   1       92.74      135.30     27.18 o 
  -2  20   1      139.95      136.05     26.07 o 
  -1  20   1       31.86       45.80     23.42 o 
   0  20   1        1.06       16.56     22.30 o 
   1  20   1       31.58       26.08     24.74 o 
   2  20   1      141.05      148.09     25.71 o 
   3  20   1       90.87       99.32     24.63 o 
   4  20   1       12.46       63.34     26.20 o 
   5  20   1       85.16       76.07     28.24 o 
   6  20   1       46.37       84.05     30.84 o 
   7  20   1       54.87       42.60     29.20 o 
  -2  21   1        4.68       16.48     23.77 o 
  -1  21   1       73.63       57.57     24.79 o 
   0  21   1        0.22       -0.68     23.44 o 
   1  21   1       73.26       94.15     27.06 o 
   2  21   1        4.74       -2.26     24.02 o 
   0   0   2    43946.20    46521.31   1551.19 o 
  -1   1   2      674.13      514.71     24.27 o 
   0   1   2     8150.25     8141.27    144.50 o 
   1   1   2      683.05      503.97     21.58 o 
  -2   2   2    15736.74    16546.00    476.29 o 
  -1   2   2     1570.97     1647.60     40.94 o 
   0   2   2     1304.72      999.12     25.34 o 
   1   2   2     1554.02     1637.32     37.65 o 
   2   2   2    15532.91    16102.01    472.70 o 
  -3   3   2     5575.99     5526.37    193.14 o 
  -2   3   2      937.59      849.14     24.29 o 
  -1   3   2     1005.43     1241.60     32.32 o 
   0   3   2      219.75      170.99     12.09 o 
   1   3   2     1008.21     1208.08     31.86 o 
   2   3   2      932.11      862.04     24.13 o 
   3   3   2     5604.97     5590.60    194.39 o 
  -4   4   2     4993.99     5267.17    186.44 o 
  -3   4   2      847.20      887.73     29.14 o 
  -2   4   2       52.33       61.68      7.26 o 
  -1   4   2     2601.43     2491.43     66.20 o 
   0   4   2    13418.45    13438.58    298.63 o 
   1   4   2     2643.93     2566.31     60.49 o 
   2   4   2       51.28       67.12      7.04 o 
   3   4   2      810.96      866.43     28.06 o 
   4   4   2     4952.95     5388.58    188.22 o 
  -5   5   2     2508.92     2362.38     91.60 o 
  -4   5   2      834.06     1093.35     42.06 o 
  -3   5   2     3785.83     3310.68     84.52 o 
  -2   5   2      148.00      130.38     10.67 o 
  -1   5   2     1884.15     2330.08     62.10 o 
   0   5   2       40.45       25.79      7.49 o 
   1   5   2     1914.13     2329.04     60.90 o 
   2   5   2      140.03      123.34     10.02 o 
   3   5   2     3771.60     3307.75     72.74 o 
   4   5   2      830.53     1044.13     39.69 o 
   5   5   2     2513.34     2521.29     80.68 o 
  -6   6   2     3643.67     3805.27    139.80 o 
  -5   6   2     2019.96     2381.52     70.07 o 
  -4   6   2      646.15      542.72     20.58 o 
  -3   6   2       88.09       87.10     10.12 o 
  -2   6   2     2303.30     2325.92     62.35 o 
  -1   6   2     1248.56     1111.01     35.09 o 
   0   6   2      149.93       71.41     10.90 o 
   1   6   2     1260.27     1096.24     32.44 o 
   2   6   2     2310.59     2382.75     62.29 o 
   3   6   2       81.77       95.68      8.00 o 
   4   6   2      644.32      601.06     19.10 o 
   5   6   2     2077.40     2486.75     57.13 o 
   6   6   2     3674.45     3910.82    122.80 o 
  -7   7   2      398.41      374.92     38.60 o 
  -6   7   2       44.73       85.51     14.75 o 
  -5   7   2      563.33      522.98     22.56 o 
  -4   7   2     1027.15     1102.85     48.89 o 
  -3   7   2     1208.35     1209.91     33.93 o 
  -2   7   2      617.79      705.06     22.87 o 
  -1   7   2     1848.69     1816.57     51.25 o 
   0   7   2      360.27      481.88     20.64 o 
   1   7   2     1855.85     1798.11     49.49 o 
   2   7   2      611.46      706.93     24.47 o 
   3   7   2     1229.62     1253.97     35.52 o 
   4   7   2     1033.47     1069.04     26.65 o 
   5   7   2      554.64      499.64     18.44 o 
   6   7   2       44.94       82.49     10.36 o 
   7   7   2      400.67      387.61     34.73 o 
  -8   8   2      279.11      316.20     21.79 o 
  -7   8   2     1867.27     1777.12     47.28 o 
  -6   8   2        5.85       -1.29      6.69 o 
  -5   8   2      180.84      224.31     18.54 o 
  -4   8   2     1785.70     1747.82     45.38 o 
  -3   8   2     1801.27     1822.75     44.43 o 
  -2   8   2     1030.47      848.88     24.84 o 
  -1   8   2      847.80      920.50     27.83 o 
   0   8   2      174.60      269.66     15.74 o 
   1   8   2      843.20      915.95     29.58 o 
   2   8   2     1043.18      918.87     29.02 o 
   3   8   2     1838.15     1862.64     50.12 o 
   4   8   2     1780.43     1733.00     42.27 o 
   5   8   2      181.56      184.57     10.23 o 
   6   8   2        5.50        3.17      8.11 o 
   7   8   2     1865.16     1730.16     45.07 o 
   8   8   2      271.41      287.37     23.53 o 
  -9   9   2      109.22      139.82     17.44 o 
  -8   9   2      167.35      210.54     14.01 o 
  -7   9   2      327.85      263.23     14.51 o 
  -6   9   2      740.04      807.06     30.25 o 
  -5   9   2      107.37       92.57     11.97 o 
  -4   9   2      175.61      159.55     11.72 o 
  -3   9   2      688.52      982.67     27.85 o 
  -2   9   2      333.18      327.58     16.83 o 
  -1   9   2     2608.58     2531.11     62.63 o 
   0   9   2       54.76       53.71     12.80 o 
   1   9   2     2596.81     2553.16     62.87 o 
   2   9   2      331.08      335.01     17.29 o 
   3   9   2      679.13      992.50     30.14 o 
   4   9   2      176.21      184.06     10.56 o 
   5   9   2      107.36      110.69      9.23 o 
   6   9   2      729.26      762.07     28.67 o 
   7   9   2      329.69      248.62     17.82 o 
   8   9   2      166.50      188.08     14.66 o 
   9   9   2      112.23      159.57     26.21 o 
 -10  10   2       13.43      -30.78     33.04 o 
  -9  10   2      799.92      903.61     37.34 o 
  -8  10   2        4.91       12.01     11.13 o 
  -7  10   2       77.64       66.90     12.79 o 
  -6  10   2       80.68       96.10     21.13 o 
  -5  10   2     2151.19     2157.39     55.21 o 
  -4  10   2      232.20      198.49     13.28 o 
  -3  10   2      456.58      492.03     18.86 o 
  -2  10   2      697.59      705.85     27.97 o 
  -1  10   2     1391.06     1482.16     40.54 o 
   0  10   2     1530.16     1429.80     38.94 o 
   1  10   2     1380.81     1504.07     38.47 o 
   2  10   2      704.76      697.05     22.83 o 
   3  10   2      464.59      489.39     26.22 o 
   4  10   2      224.81      217.02     13.91 o 
   5  10   2     2121.75     2054.73     55.96 o 
   6  10   2       81.97       86.66     12.21 o 
   7  10   2       77.41       64.44     12.42 o 
   8  10   2        4.62       17.51     11.30 o 
   9  10   2      823.25      912.60     34.58 o 
  10  10   2       13.95       -6.40     16.89 o 
 -11  11   2      349.96      344.48     51.36 o 
 -10  11   2      486.93      422.35     27.53 o 
  -9  11   2       62.64       30.35     15.16 o 
  -8  11   2      396.61      415.91     22.64 o 
  -7  11   2       89.27      108.80     14.24 o 
  -6  11   2      187.97      167.72     28.94 o 
  -5  11   2     1215.04     1229.52     41.53 o 
  -4  11   2      564.24      622.02     33.76 o 
  -3  11   2      562.01      631.77     22.48 o 
  -2  11   2       92.70       95.26     11.04 o 
  -1  11   2     1531.57     1561.79     43.17 o 
   0  11   2       69.58       63.30     11.57 o 
   1  11   2     1524.29     1600.34     41.02 o 
   2  11   2       94.40       97.56     10.59 o 
   3  11   2      572.21      629.29     33.68 o 
   4  11   2      570.44      664.17     26.07 o 
   5  11   2     1214.73     1243.76     42.45 o 
   6  11   2      185.49      111.53     15.99 o 
   7  11   2       88.72       95.03     15.97 o 
   8  11   2      396.38      420.74     25.31 o 
   9  11   2       63.16       28.11     15.14 o 
  10  11   2      486.05      509.10     27.50 o 
  11  11   2      349.87      313.79     57.97 o 
 -12  12   2       49.59       18.26     28.41 o 
 -11  12   2      152.28      138.77     23.34 o 
 -10  12   2       22.01       58.41     16.71 o 
  -9  12   2      199.76      235.21     24.43 o 
  -8  12   2      180.45      199.84     17.71 o 
  -7  12   2     1561.95     1585.99     48.07 o 
  -6  12   2      168.30      136.24     16.70 o 
  -5  12   2      229.79      273.03     19.73 o 
  -4  12   2      240.19      224.26     18.21 o 
  -3  12   2     1270.50     1276.25     35.95 o 
  -2  12   2      425.92      496.89     21.17 o 
  -1  12   2      395.79      400.95     20.34 o 
   0  12   2      103.36       36.13     14.89 o 
   1  12   2      394.96      336.78     19.50 o 
   2  12   2      424.33      482.66     20.68 o 
   3  12   2     1270.88     1280.07     39.84 o 
   4  12   2      242.07      249.54     20.09 o 
   5  12   2      229.88      228.72     19.52 o 
   6  12   2      172.18      181.63     17.22 o 
   7  12   2     1571.72     1617.92     52.94 o 
   8  12   2      181.28      182.42     30.39 o 
   9  12   2      196.49      236.73     21.50 o 
  10  12   2       22.41       25.67     21.36 o 
  11  12   2      155.40      154.99     22.78 o 
  12  12   2       51.01       16.95     28.95 o 
 -13  13   2      186.78      231.54     37.57 o 
 -12  13   2      222.67      211.43     24.25 o 
 -11  13   2       44.04       86.15     18.76 o 
 -10  13   2      344.04      372.09     33.91 o 
  -9  13   2      412.41      393.68     27.21 o 
  -8  13   2      323.84      306.66     21.31 o 
  -7  13   2      167.23      207.90     21.84 o 
  -6  13   2      597.08      579.86     28.56 o 
  -5  13   2      179.34      231.75     27.06 o 
  -4  13   2       46.02       40.45     15.40 o 
  -3  13   2     1621.42     1571.44     63.49 o 
  -2  13   2       46.77       69.38     13.46 o 
  -1  13   2      721.29      854.46     31.41 o 
   0  13   2       30.96       15.95     14.86 o 
   1  13   2      717.29      847.39     33.05 o 
   2  13   2       48.11       60.48     13.25 o 
   3  13   2     1627.57     1632.25     53.84 o 
   4  13   2       47.43       56.56     16.44 o 
   5  13   2      179.29      189.50     17.86 o 
   6  13   2      593.33      532.74     26.73 o 
   7  13   2      162.51      237.71     27.77 o 
   8  13   2      319.40      307.56     21.79 o 
   9  13   2      414.70      429.96     25.99 o 
  10  13   2      351.94      389.94     33.96 o 
  11  13   2       43.22       82.16     20.60 o 
  12  13   2      224.39      188.59     34.50 o 
  13  13   2      184.40      180.02     70.21 o 
 -14  14   2        1.66       -7.92     52.75 o 
 -13  14   2       75.30       53.33     23.50 o 
 -12  14   2       12.13       42.77     19.22 o 
 -11  14   2      156.23      164.85     27.50 o 
 -10  14   2      109.71      120.60     25.50 o 
  -9  14   2      367.03      377.18     37.14 o 
  -8  14   2       16.53       27.99     15.75 o 
  -7  14   2       67.15      104.31     16.69 o 
  -6  14   2       44.04       52.61     16.46 o 
  -5  14   2      876.86      957.31     52.88 o 
  -4  14   2      356.00      391.68     28.57 o 
  -3  14   2      409.51      404.26     33.22 o 
  -2  14   2      161.20      217.01     29.26 o 
  -1  14   2      899.28      880.15     33.05 o 
   0  14   2        5.96       23.00     12.96 o 
   1  14   2      911.21      861.25     32.86 o 
   2  14   2      163.41      227.99     29.73 o 
   3  14   2      407.13      332.44     24.80 o 
   4  14   2      362.55      417.24     29.08 o 
   5  14   2      881.22      905.78     39.31 o 
   6  14   2       43.07       46.55     16.90 o 
   7  14   2       66.82       77.59     17.92 o 
   8  14   2       15.54       24.11     16.79 o 
   9  14   2      365.44      392.97     27.90 o 
  10  14   2      110.20      107.78     20.59 o 
  11  14   2      154.27      180.59     22.94 o 
  12  14   2       12.43       24.31     18.79 o 
  13  14   2       70.96       58.16     23.21 o 
  14  14   2        1.59       22.65     29.04 o 
 -14  15   2      203.56      260.54     29.82 o 
 -13  15   2        1.66       26.64     20.90 o 
 -12  15   2       20.74       58.83     21.11 o 
 -11  15   2      100.63       79.97     28.94 o 
 -10  15   2      199.68      221.72     24.81 o 
  -9  15   2      164.10      183.53     22.61 o 
  -8  15   2      279.73      293.57     29.38 o 
  -7  15   2      219.99      204.00     21.43 o 
  -6  15   2      140.30      133.87     19.83 o 
  -5  15   2      150.04      186.75     21.20 o 
  -4  15   2       16.34       22.41     16.89 o 
  -3  15   2      362.66      324.60     25.03 o 
  -2  15   2      227.31      298.83     24.50 o 
  -1  15   2      426.23      451.91     25.16 o 
   0  15   2      495.18      505.56     26.83 o 
   1  15   2      423.39      490.79     25.58 o 
   2  15   2      229.17      275.88     20.76 o 
   3  15   2      364.40      285.85     24.20 o 
   4  15   2       17.01       52.47     17.65 o 
   5  15   2      147.80      118.00     19.94 o 
   6  15   2      137.40      126.46     20.48 o 
   7  15   2      219.13      167.08     22.24 o 
   8  15   2      281.46      341.48     35.06 o 
   9  15   2      162.92      174.90     22.86 o 
  10  15   2      200.59      205.76     27.31 o 
  11  15   2       99.18       94.34     22.58 o 
  12  15   2       19.90       38.71     22.37 o 
  13  15   2        1.61       11.67     25.14 o 
  14  15   2      201.40      205.82     30.42 o 
 -13  16   2      131.07      112.12     41.03 o 
 -12  16   2        7.59       17.80     22.55 o 
 -11  16   2      197.97      251.81     30.40 o 
 -10  16   2        1.90       52.34     21.96 o 
  -9  16   2       24.51       -2.74     19.94 o 
  -8  16   2        7.27       36.84     20.72 o 
  -7  16   2      154.31      158.40     21.17 o 
  -6  16   2       88.34       77.96     17.77 o 
  -5  16   2        2.36       47.83     21.87 o 
  -4  16   2      258.82      225.44     25.62 o 
  -3  16   2      385.46      426.95     46.06 o 
  -2  16   2       24.56       37.19     16.04 o 
  -1  16   2      128.93      136.15     19.76 o 
   0  16   2      898.64      854.22     34.57 o 
   1  16   2      128.84      148.47     18.20 o 
   2  16   2       25.18        2.76     16.23 o 
   3  16   2      383.08      479.04     29.79 o 
   4  16   2      261.65      258.40     37.18 o 
   5  16   2        2.24       20.91     17.04 o 
   6  16   2       87.24       91.05     19.67 o 
   7  16   2      155.56      163.29     22.89 o 
   8  16   2        8.37        3.99     17.63 o 
   9  16   2       24.22       41.89     19.58 o 
  10  16   2        2.01      -15.59     20.08 o 
  11  16   2      194.96      198.55     28.40 o 
  12  16   2        7.06       18.61     25.17 o 
  13  16   2      132.20       97.88     42.85 o 
 -11  17   2       35.78       43.37     24.45 o 
 -10  17   2        1.08        4.43     22.48 o 
  -9  17   2       27.92       51.46     21.65 o 
  -8  17   2      137.98       85.53     22.52 o 
  -7  17   2      197.92      173.79     24.63 o 
  -6  17   2       20.45        5.08     17.68 o 
  -5  17   2       99.52      108.30     20.66 o 
  -4  17   2      221.14      254.66     28.02 o 
  -3  17   2       73.68       77.96     21.40 o 
  -2  17   2       12.54      -11.28     16.10 o 
  -1  17   2      348.97      319.32     45.03 o 
   0  17   2       15.64       53.81     27.86 o 
   1  17   2      346.51      345.64     27.18 o 
   2  17   2       12.69        2.69     17.15 o 
   3  17   2       68.25       59.48     19.19 o 
   4  17   2      221.56      296.23     42.92 o 
   5  17   2       96.97       91.95     20.72 o 
   6  17   2       20.61       11.66     18.43 o 
   7  17   2      202.18      233.32     29.27 o 
   8  17   2      136.86      120.52     22.52 o 
   9  17   2       26.23       49.16     21.02 o 
  10  17   2        1.06       11.67     22.06 o 
  11  17   2       34.89       56.93     27.20 o 
 -10  18   2        3.08      -10.93     21.38 o 
  -9  18   2       77.67       55.01     31.01 o 
  -8  18   2       58.96       69.17     22.73 o 
  -7  18   2       13.60       29.93     37.10 o 
  -6  18   2      216.37      204.07     25.15 o 
  -5  18   2       49.01       58.01     19.67 o 
  -4  18   2        4.05      -25.74     17.72 o 
  -3  18   2       28.86       18.76     18.50 o 
  -2  18   2      263.51      247.26     28.11 o 
  -1  18   2       22.06        4.23     21.08 o 
   0  18   2        1.41      -12.84     19.38 o 
   1  18   2       21.37        2.32     20.28 o 
   2  18   2      264.92      275.82     31.71 o 
   3  18   2       27.73       12.12     18.54 o 
   4  18   2        3.65        2.48     19.01 o 
   5  18   2       48.15       67.16     20.41 o 
   6  18   2      218.97      233.14     26.30 o 
   7  18   2       15.67       51.38     20.85 o 
   8  18   2       59.53       70.14     21.71 o 
   9  18   2       75.18       73.20     27.66 o 
  10  18   2        2.94       36.46     26.67 o 
  -8  19   2       80.03       84.56     26.95 o 
  -7  19   2        7.77       14.02     23.80 o 
  -6  19   2        5.94       12.82     19.90 o 
  -5  19   2      237.44      239.39     30.43 o 
  -4  19   2       16.20        3.52     18.96 o 
  -3  19   2      124.29      104.25     22.72 o 
  -2  19   2       22.30       55.60     20.32 o 
  -1  19   2       69.83       29.86     24.51 o 
   0  19   2        3.05      -14.83     22.09 o 
   1  19   2       67.83       30.08     25.15 o 
   2  19   2       21.99        0.33     24.19 o 
   3  19   2      121.25      137.49     27.30 o 
   4  19   2       16.44       20.63     20.69 o 
   5  19   2      232.35      175.74     26.67 o 
   6  19   2        6.20       26.36     21.16 o 
   7  19   2        7.73       42.01     21.68 o 
   8  19   2       80.25      158.34     28.48 o 
  -5  20   2       12.62       42.06     22.01 o 
  -4  20   2      173.15      169.75     26.59 o 
  -3  20   2       58.07       77.40     23.27 o 
  -2  20   2        4.09        4.27     23.60 o 
  -1  20   2       10.82      -30.97     21.69 o 
   0  20   2      273.77      343.42     47.86 o 
   1  20   2       11.16       32.50     27.32 o 
   2  20   2        3.85       22.04     26.55 o 
   3  20   2       60.18       96.30     34.75 o 
   4  20   2      171.70      120.44     32.40 o 
   5  20   2       14.13       25.40     27.01 o 
   0   1   3      108.95      116.48      7.73 o 
  -1   2   3      367.54      401.40     16.21 o 
   0   2   3      988.13      920.76     24.04 o 
   1   2   3      356.66      347.88     17.18 o 
  -2   3   3      491.18      591.29     20.90 o 
  -1   3   3     1666.11     1905.78     48.43 o 
   0   3   3       42.85       19.54      6.67 o 
   1   3   3     1651.57     1838.95     47.71 o 
   2   3   3      503.75      602.48     22.61 o 
  -3   4   3     1159.15     1310.40     39.44 o 
  -2   4   3     1275.28     1316.07     37.11 o 
  -1   4   3     1060.15     1291.43     45.15 o 
   0   4   3      129.15      141.40     17.05 o 
   1   4   3     1091.79     1304.83     35.69 o 
   2   4   3     1258.47     1376.49     36.92 o 
   3   4   3     1160.64     1311.29     36.19 o 
  -4   5   3     2814.86     2695.80     71.86 o 
  -3   5   3      988.14     1096.94     31.59 o 
  -2   5   3     2497.39     2510.69     69.33 o 
  -1   5   3      446.24      444.49     20.30 o 
   0   5   3      361.47      396.11     20.69 o 
   1   5   3      461.23      425.63     29.87 o 
   2   5   3     2510.45     2563.21     63.02 o 
   3   5   3      958.10     1018.74     30.79 o 
   4   5   3     2828.46     2659.44     73.06 o 
  -5   6   3      881.19      836.16     29.41 o 
  -4   6   3      389.56      369.04     18.32 o 
  -3   6   3     2792.31     2838.75     76.88 o 
  -2   6   3      239.28      237.02     16.09 o 
  -1   6   3      143.84      117.55     13.88 o 
   0   6   3     5444.03     5203.02    143.93 o 
   1   6   3      140.55      119.49     13.03 o 
   2   6   3      242.83      242.28     17.30 o 
   3   6   3     2731.61     2791.68     69.45 o 
   4   6   3      404.51      432.14     18.18 o 
   5   6   3      871.49      814.77     25.55 o 
  -6   7   3     1065.97     1016.43     34.92 o 
  -5   7   3      761.03      824.02     29.79 o 
  -4   7   3      328.13      422.27     29.87 o 
  -3   7   3     1465.51     1361.94     50.15 o 
  -2   7   3      843.82      873.99     33.16 o 
  -1   7   3       69.78      142.90     20.89 o 
   0   7   3       34.74       40.95     11.07 o 
   1   7   3       78.82      161.94     16.77 o 
   2   7   3      835.62      840.49     42.20 o 
   3   7   3     1487.18     1388.28     41.70 o 
   4   7   3      332.53      395.68     27.75 o 
   5   7   3      757.58      874.76     28.96 o 
   6   7   3     1080.82     1059.67     31.13 o 
  -7   8   3      158.16      119.91     18.95 o 
  -6   8   3      333.57      379.40     27.33 o 
  -5   8   3      969.52     1015.11     57.27 o 
  -4   8   3      282.07      231.58     18.99 o 
  -3   8   3      493.14      476.41     40.82 o 
  -2   8   3     1160.52     1051.49     37.20 o 
  -1   8   3     1337.86     1319.62     42.11 o 
   0   8   3       17.36       45.50     11.78 o 
   1   8   3     1325.29     1281.51     50.56 o 
   2   8   3     1180.18     1076.71     47.88 o 
   3   8   3      491.90      485.62     35.23 o 
   4   8   3      280.32      271.91     29.23 o 
   5   8   3      954.67      956.81     36.43 o 
   6   8   3      332.14      378.91     17.79 o 
   7   8   3      156.24      138.26     13.02 o 
  -8   9   3     1166.39     1188.72     54.98 o 
  -7   9   3       38.81       16.66     17.69 o 
  -6   9   3      140.46      184.38     18.47 o 
  -5   9   3      227.59      216.93     23.39 o 
  -4   9   3       52.74       74.78     14.50 o 
  -3   9   3     1707.17     1542.40     44.10 o 
  -2   9   3      511.96      543.88     23.25 o 
  -1   9   3      442.31      328.22     21.68 o 
   0   9   3       31.99       11.98     15.25 o 
   1   9   3      422.43      335.97     30.90 o 
   2   9   3      511.73      527.96     22.24 o 
   3   9   3     1681.80     1608.11     47.38 o 
   4   9   3       56.88       78.17     11.79 o 
   5   9   3      235.22      249.66     21.42 o 
   6   9   3      140.30      142.64     15.16 o 
   7   9   3       38.35       12.31     11.62 o 
   8   9   3     1151.74     1147.42     38.82 o 
  -9  10   3      365.08      354.78     28.32 o 
  -8  10   3       74.67       27.82     24.29 o 
  -7  10   3      467.44      414.76     24.69 o 
  -6  10   3      329.52      348.94     21.77 o 
  -5  10   3      397.50      433.46     32.13 o 
  -4  10   3      355.22      366.31     26.65 o 
  -3  10   3      847.91      855.88     30.27 o 
  -2  10   3       43.26       38.81      9.32 o 
  -1  10   3      705.81      718.11     27.91 o 
   0  10   3       28.65       48.86     14.45 o 
   1  10   3      694.69      723.39     32.36 o 
   2  10   3       39.47       42.59     22.07 o 
   3  10   3      869.15      830.90     28.73 o 
   4  10   3      354.50      327.47     20.83 o 
   5  10   3      398.26      434.85     23.79 o 
   6  10   3      332.93      343.00     22.20 o 
   7  10   3      452.97      533.91     26.95 o 
   8  10   3       75.57       63.87     14.56 o 
   9  10   3      370.39      387.64     40.41 o 
 -10  11   3      322.52      331.48     26.00 o 
  -9  11   3        0.37       -3.42     14.73 o 
  -8  11   3      441.48      515.44     70.97 o 
  -7  11   3      173.11      172.38     17.72 o 
  -6  11   3      517.31      503.44     26.66 o 
  -5  11   3      149.07      211.20     32.73 o 
  -4  11   3      107.76       88.59     15.46 o 
  -3  11   3       12.22        9.39      9.97 o 
  -2  11   3       76.85      105.34     13.77 o 
  -1  11   3      142.69       96.39     13.79 o 
   0  11   3        3.45       -0.57     10.46 o 
   1  11   3      135.36      105.96     14.31 o 
   2  11   3       73.03       97.70     14.60 o 
   3  11   3       13.35       -3.24     14.31 o 
   4  11   3      106.19       73.20     17.64 o 
   5  11   3      145.37      132.34     19.95 o 
   6  11   3      512.68      502.57     27.12 o 
   7  11   3      168.20      156.24     19.24 o 
   8  11   3      447.15      471.41     27.27 o 
   9  11   3        0.30      -18.05     14.93 o 
  10  11   3      322.62      298.83     24.90 o 
 -11  12   3       61.51       52.55     19.27 o 
 -10  12   3      226.56      245.73     24.33 o 
  -9  12   3      225.43      243.20     22.84 o 
  -8  12   3      136.22      141.43     27.21 o 
  -7  12   3      127.13      104.36     16.52 o 
  -6  12   3      149.28      168.61     17.97 o 
  -5  12   3      465.66      557.43     28.13 o 
  -4  12   3       40.05       69.41     16.33 o 
  -3  12   3      156.33      140.70     19.41 o 
  -2  12   3       66.62       51.73     17.27 o 
  -1  12   3      633.22      681.42     29.44 o 
   0  12   3      395.37      452.75     24.54 o 
   1  12   3      631.07      646.05     29.11 o 
   2  12   3       66.18       36.24     13.99 o 
   3  12   3      157.29      166.70     21.56 o 
   4  12   3       37.68       21.01     16.81 o 
   5  12   3      449.66      559.72     33.24 o 
   6  12   3      148.93      168.89     21.68 o 
   7  12   3      129.69      133.03     21.05 o 
   8  12   3      136.30      160.70     22.55 o 
   9  12   3      224.34      210.46     27.80 o 
  10  12   3      223.90      267.38     26.62 o 
  11  12   3       61.81       47.42     20.18 o 
 -12  13   3      323.97      383.74     30.73 o 
 -11  13   3       81.37       80.30     20.81 o 
 -10  13   3       24.00       24.69     18.33 o 
  -9  13   3      509.45      465.58     47.39 o 
  -8  13   3       32.31       26.60     17.89 o 
  -7  13   3      159.58       81.47     23.08 o 
  -6  13   3      347.67      363.61     43.54 o 
  -5  13   3        6.04       10.85     15.28 o 
  -4  13   3      300.87      290.69     43.68 o 
  -3  13   3      146.93      249.07     22.76 o 
  -2  13   3       92.75       85.85     22.64 o 
  -1  13   3      122.66       60.52     17.13 o 
   0  13   3      213.30      243.20     19.65 o 
   1  13   3      131.75       92.13     14.78 o 
   2  13   3       91.36      100.85     17.57 o 
   3  13   3      154.07      185.41     20.50 o 
   4  13   3      294.97      283.53     23.14 o 
   5  13   3        8.29        8.96     16.78 o 
   6  13   3      353.51      398.26     45.50 o 
   7  13   3      161.82      117.50     42.80 o 
   8  13   3       33.45       48.45     21.05 o 
   9  13   3      513.56      468.06     37.96 o 
  10  13   3       22.35       37.88     21.33 o 
  11  13   3       83.51       85.69     24.49 o 
  12  13   3      321.44      399.62     40.32 o 
 -13  14   3       25.25       -8.96     19.67 o 
 -12  14   3        0.88       31.66     19.92 o 
 -11  14   3      207.10      223.60     25.37 o 
 -10  14   3        6.67       44.49     21.98 o 
  -9  14   3      214.38      185.60     26.72 o 
  -8  14   3      131.90      112.31     25.26 o 
  -7  14   3      480.56      582.45     41.78 o 
  -6  14   3       33.50       37.59     17.59 o 
  -5  14   3        1.14       -9.52     15.57 o 
  -4  14   3       13.60        3.74     16.06 o 
  -3  14   3       64.38       85.24     18.81 o 
  -2  14   3      552.11      592.39     33.87 o 
  -1  14   3      517.58      487.29     30.95 o 
   0  14   3       56.64       26.62     17.09 o 
   1  14   3      529.26      521.37     31.50 o 
   2  14   3      551.09      598.46     31.55 o 
   3  14   3       66.96       53.97     23.09 o 
   4  14   3       12.05       -0.17     15.31 o 
   5  14   3        1.28       21.60     16.26 o 
   6  14   3       31.10        5.19     16.02 o 
   7  14   3      483.47      466.24     30.66 o 
   8  14   3      132.97      111.03     28.82 o 
   9  14   3      211.70      247.87     31.94 o 
  10  14   3        7.08       14.76     22.75 o 
  11  14   3      209.21      251.04     33.40 o 
  12  14   3        1.15       26.47     25.99 o 
  13  14   3       26.78       -2.04     32.81 o 
 -13  15   3      177.52      195.75     31.17 o 
 -12  15   3        2.83      -12.17     22.10 o 
 -11  15   3       16.59        2.46     21.49 o 
 -10  15   3       90.51      115.30     25.96 o 
  -9  15   3        1.06       11.01     20.29 o 
  -8  15   3       45.69       30.22     22.42 o 
  -7  15   3      154.95      161.84     28.09 o 
  -6  15   3       13.43       30.60     18.96 o 
  -5  15   3      190.61      254.86     25.59 o 
  -4  15   3       47.37       86.04     29.48 o 
  -3  15   3      528.00      488.90     32.98 o 
  -2  15   3      122.40      137.97     20.02 o 
  -1  15   3      105.99       93.28     18.25 o 
   0  15   3       24.70       55.51     20.53 o 
   1  15   3      107.27      132.80     22.82 o 
   2  15   3      124.76      135.15     19.91 o 
   3  15   3      535.08      566.18     32.13 o 
   4  15   3       46.37       55.32     18.31 o 
   5  15   3      194.92      212.75     23.80 o 
   6  15   3       12.49       36.55     18.23 o 
   7  15   3      157.12      224.64     28.55 o 
   8  15   3       47.73        7.89     19.73 o 
   9  15   3        1.06       29.30     20.11 o 
  10  15   3       87.68       96.74     24.46 o 
  11  15   3       17.12       12.78     21.29 o 
  12  15   3        3.48      -18.53     21.48 o 
  13  15   3      175.18      182.86     39.00 o 
 -11  16   3       92.16       71.64     26.21 o 
 -10  16   3       10.96       28.97     22.85 o 
  -9  16   3      254.06      278.27     39.81 o 
  -8  16   3        8.29       -6.22     20.21 o 
  -7  16   3      148.50       98.44     23.41 o 
  -6  16   3      187.21      214.09     31.17 o 
  -5  16   3      102.40       94.96     44.03 o 
  -4  16   3       39.86       -1.14     31.83 o 
  -3  16   3        3.78       45.39     18.37 o 
  -2  16   3       59.46       76.40     18.53 o 
  -1  16   3       33.28       34.50     19.91 o 
   0  16   3      284.45      201.53     26.65 o 
   1  16   3       31.22       23.19     18.69 o 
   2  16   3       55.14       33.64     20.58 o 
   3  16   3        3.69       27.70     18.28 o 
   4  16   3       40.31       14.99     17.96 o 
   5  16   3      103.60       89.21     20.89 o 
   6  16   3      186.18      260.57     25.46 o 
   7  16   3      147.56       98.63     21.38 o 
   8  16   3        7.69       12.07     21.02 o 
   9  16   3      254.78      314.57     37.78 o 
  10  16   3       11.01        7.35     22.48 o 
  11  16   3       91.38       92.73     29.96 o 
 -10  17   3       20.71       45.03     25.03 o 
  -9  17   3        5.65      -27.70     22.32 o 
  -8  17   3       39.01       46.57     23.72 o 
  -7  17   3       40.71       70.79     23.87 o 
  -6  17   3       22.99       33.97     27.49 o 
  -5  17   3      188.98      235.21     28.21 o 
  -4  17   3       22.40       46.46     21.28 o 
  -3  17   3        8.80      -18.74     17.06 o 
  -2  17   3        6.04       -2.40     19.59 o 
  -1  17   3      278.12      279.84     31.21 o 
   0  17   3      128.25      134.26     30.23 o 
   1  17   3      279.17      384.89     55.44 o 
   2  17   3        6.17       43.98     21.55 o 
   3  17   3       10.67        2.45     21.55 o 
   4  17   3       21.79       21.69     19.21 o 
   5  17   3      187.67      222.58     25.39 o 
   6  17   3       23.50       30.66     20.87 o 
   7  17   3       40.84       33.79     21.16 o 
   8  17   3       39.26       19.46     22.31 o 
   9  17   3        4.70       20.58     23.51 o 
  10  17   3       20.29       47.44     25.01 o 
  -8  18   3       15.83      -13.33     22.47 o 
  -7  18   3      187.93      176.90     28.99 o 
  -6  18   3       38.92       79.76     25.04 o 
  -5  18   3      174.26      156.46     50.73 o 
  -4  18   3       65.30       60.25     22.98 o 
  -3  18   3       50.94       61.81     26.16 o 
  -2  18   3       76.45       76.42     24.34 o 
  -1  18   3       38.65       57.69     23.36 o 
   0  18   3      326.10      378.40     41.20 o 
   1  18   3       38.76       64.02     23.39 o 
   2  18   3       78.07       48.60     23.36 o 
   3  18   3       49.03       73.45     28.93 o 
   4  18   3       62.59      112.38     44.85 o 
   5  18   3      171.41      161.22     27.99 o 
   6  18   3       39.22       84.24     22.93 o 
   7  18   3      191.27      189.35     29.72 o 
   8  18   3       14.60       -8.39     22.65 o 
  -6  19   3        3.32      -12.40     25.17 o 
  -5  19   3       12.53      -33.92     22.68 o 
  -4  19   3        8.73      -13.38     24.55 o 
  -3  19   3      135.24      148.12     31.65 o 
  -2  19   3       54.14       66.64     28.10 o 
  -1  19   3       22.17       39.37     33.95 o 
   0  19   3        0.84       32.80     27.25 o 
   1  19   3       21.71       56.40     24.83 o 
   2  19   3       53.21       23.06     25.14 o 
   3  19   3      137.18      155.95     29.60 o 
   4  19   3        8.64       33.99     25.46 o 
   5  19   3       12.84        1.23     24.33 o 
   6  19   3        3.33       -0.05     23.41 o 
   0   0   4     1121.19     1095.19     69.57 o 
  -1   1   4       48.30       31.41     12.96 o 
   0   1   4      114.35      118.76     12.97 o 
   1   1   4       49.94       17.76     11.04 o 
  -2   2   4     4650.73     4120.96    154.14 o 
  -1   2   4      242.84      252.88     15.60 o 
   0   2   4      171.93      154.36     16.77 o 
   1   2   4      238.68      262.55     13.84 o 
   2   2   4     4663.30     4274.47    132.39 o 
  -3   3   4     2202.74     2437.33     94.61 o 
  -2   3   4      437.12      548.83     22.89 o 
  -1   3   4      650.78      658.88     24.87 o 
   0   3   4       22.66       56.02     10.89 o 
   1   3   4      653.43      667.84     25.45 o 
   2   3   4      426.98      589.33     22.80 o 
   3   3   4     2239.99     2359.42     80.28 o 
  -4   4   4     3806.39     3731.44    141.58 o 
  -3   4   4     1429.77     1383.51     42.93 o 
  -2   4   4       58.66       51.21     12.20 o 
  -1   4   4       21.57       52.47     11.40 o 
   0   4   4     4095.29     4116.90    117.39 o 
   1   4   4       17.91        3.48      8.65 o 
   2   4   4       57.63       60.17     11.63 o 
   3   4   4     1426.31     1332.20     39.21 o 
   4   4   4     3830.66     3842.40    143.17 o 
  -5   5   4      788.67      813.16     45.61 o 
  -4   5   4      748.96      801.17     30.55 o 
  -3   5   4      799.36      839.62     31.18 o 
  -2   5   4      258.73      236.82     19.53 o 
  -1   5   4     1819.16     1770.80     53.90 o 
   0   5   4      614.94      831.68     34.29 o 
   1   5   4     1842.83     1799.64     52.54 o 
   2   5   4      250.82      199.60     14.11 o 
   3   5   4      790.73      810.38     28.23 o 
   4   5   4      737.71      752.30     33.15 o 
   5   5   4      799.61      883.30    107.67 o 
  -6   6   4      255.34      337.26     27.86 o 
  -5   6   4      407.27      362.18     20.42 o 
  -4   6   4      187.32      164.20     15.39 o 
  -3   6   4       99.95      126.59     14.96 o 
  -2   6   4     1690.16     1794.62     54.35 o 
  -1   6   4      482.76      542.83     25.71 o 
   0   6   4        0.08        0.35     10.56 o 
   1   6   4      502.88      544.26     23.69 o 
   2   6   4     1708.87     1777.73     53.72 o 
   3   6   4      106.74      116.79     19.64 o 
   4   6   4      185.85      199.57     14.02 o 
   5   6   4      410.77      310.05     21.27 o 
   6   6   4      248.36      252.13     28.65 o 
  -7   7   4       99.28      165.50     33.75 o 
  -6   7   4      218.72      212.71     20.49 o 
  -5   7   4      626.05      695.30     28.57 o 
  -4   7   4      157.32      127.66     17.30 o 
  -3   7   4      562.60      574.24     27.28 o 
  -2   7   4      157.48      105.53     14.81 o 
  -1   7   4      912.70      966.03     41.20 o 
   0   7   4       96.06       44.69     12.94 o 
   1   7   4      909.21      979.40     39.08 o 
   2   7   4      152.61      141.24     17.13 o 
   3   7   4      568.30      538.79     24.23 o 
   4   7   4      149.13      138.66     23.43 o 
   5   7   4      617.06      667.28     30.62 o 
   6   7   4      215.36      255.93     17.86 o 
   7   7   4       97.49      124.95     24.34 o 
  -8   8   4      406.16      448.01     55.66 o 
  -7   8   4     1141.00     1214.13     77.68 o 
  -6   8   4      140.40      143.16     32.66 o 
  -5   8   4       60.50       45.56     15.32 o 
  -4   8   4      921.00      948.28     40.46 o 
  -3   8   4      808.04      729.78     32.05 o 
  -2   8   4       16.77       24.60     12.33 o 
  -1   8   4      311.96      381.73     24.36 o 
   0   8   4      862.54      719.25     33.71 o 
   1   8   4      312.78      343.44     29.12 o 
   2   8   4       17.38       16.64     14.96 o 
   3   8   4      825.44      750.07     37.17 o 
   4   8   4      891.02      909.60     39.39 o 
   5   8   4       63.12       52.48     13.74 o 
   6   8   4      142.79      163.67     16.08 o 
   7   8   4     1144.23     1331.75     78.38 o 
   8   8   4      408.77      483.93     39.86 o 
  -9   9   4       93.43       67.43     40.48 o 
  -8   9   4       22.26       17.44     19.60 o 
  -7   9   4       44.10       44.88     20.86 o 
  -6   9   4      988.60     1001.73     43.56 o 
  -5   9   4       56.73       64.67     16.65 o 
  -4   9   4       13.29       21.05     14.98 o 
  -3   9   4     1088.55     1027.55     39.59 o 
  -2   9   4        1.22       10.95     12.59 o 
  -1   9   4      613.26      702.90     34.09 o 
   0   9   4       35.08       24.44     13.59 o 
   1   9   4      610.77      679.69     33.68 o 
   2   9   4        1.61        6.99     13.03 o 
   3   9   4     1082.68     1028.89     90.91 o 
   4   9   4       14.05       14.45     17.69 o 
   5   9   4       60.76       63.53     17.16 o 
   6   9   4      993.11     1006.15     36.45 o 
   7   9   4       44.76       63.68     16.08 o 
   8   9   4       21.52       17.12     16.05 o 
   9   9   4       90.49      149.99     28.91 o 
 -10  10   4      412.52      483.86     57.30 o 
  -9  10   4      788.53      643.33     45.03 o 
  -8  10   4       30.27       14.32     27.36 o 
  -7  10   4       52.36       40.69     21.13 o 
  -6  10   4      291.45      299.67     25.51 o 
  -5  10   4     2079.76     2212.15     80.36 o 
  -4  10   4      268.27      303.29     32.25 o 
  -3  10   4      304.76      314.88     39.39 o 
  -2  10   4      413.81      354.05     26.51 o 
  -1  10   4      556.59      475.22     29.11 o 
   0  10   4      270.34      261.15     30.91 o 
   1  10   4      547.41      489.23     28.73 o 
   2  10   4      410.38      442.47     33.70 o 
   3  10   4      301.14      333.38     40.10 o 
   4  10   4      265.47      321.40     36.22 o 
   5  10   4     2097.93     2268.60     76.03 o 
   6  10   4      288.03      307.13     26.26 o 
   7  10   4       51.51       59.46     20.58 o 
   8  10   4       29.81       27.71     16.82 o 
   9  10   4      791.36      744.40     52.36 o 
  10  10   4      420.71      572.28    155.92 o 
 -11  11   4      163.93       68.22     27.29 o 
 -10  11   4      303.77      392.86     32.99 o 
  -9  11   4        0.50      -14.63     18.02 o 
  -8  11   4      469.91      500.33     40.31 o 
  -7  11   4      318.88      382.45     35.49 o 
  -6  11   4        2.58       10.74     19.60 o 
  -5  11   4      631.84      737.47     48.87 o 
  -4  11   4      448.76      363.87     28.10 o 
  -3  11   4      497.25      465.43     28.03 o 
  -2  11   4      204.82      270.66     26.22 o 
  -1  11   4     1966.86     2030.33     69.13 o 
   0  11   4      320.41      229.85     23.91 o 
   1  11   4     1957.49     2021.91     80.21 o 
   2  11   4      208.48      265.07     48.96 o 
   3  11   4      513.00      516.00     47.74 o 
   4  11   4      456.76      428.70     30.26 o 
   5  11   4      634.22      709.40     38.20 o 
   6  11   4        2.88       21.37     17.65 o 
   7  11   4      312.85      382.39     40.53 o 
   8  11   4      472.61      566.91     40.94 o 
   9  11   4        0.62        4.47     20.51 o 
  10  11   4      299.31      366.33     31.93 o 
  11  11   4      160.36      134.46     41.37 o 
 -12  12   4      105.59       87.98     32.06 o 
 -11  12   4      161.75      194.85     37.97 o 
 -10  12   4        0.68        1.96     25.25 o 
  -9  12   4       86.89       57.17     25.49 o 
  -8  12   4      186.37      210.75     51.52 o 
  -7  12   4      804.91      673.50     47.76 o 
  -6  12   4       34.66       66.75     22.97 o 
  -5  12   4       71.73       34.05     17.07 o 
  -4  12   4        4.00       36.26     17.21 o 
  -3  12   4     1859.10     1842.39     64.94 o 
  -2  12   4      448.09      413.08     53.37 o 
  -1  12   4      275.49      333.65     31.92 o 
   0  12   4        1.80       19.03     19.08 o 
   1  12   4      267.81      283.79     31.18 o 
   2  12   4      455.46      447.35     36.20 o 
   3  12   4     1858.70     1779.01     67.24 o 
   4  12   4        3.53       -3.31     17.00 o 
   5  12   4       72.05       18.42     33.87 o 
   6  12   4       32.17       28.03     18.33 o 
   7  12   4      813.07      752.73     47.12 o 
   8  12   4      191.18      274.02     43.78 o 
   9  12   4       85.92       68.86     41.26 o 
  10  12   4        0.69        2.99     22.16 o 
  11  12   4      155.77      151.02     35.04 o 
  12  12   4      107.42      140.37     41.16 o 
 -13  13   4      217.95      192.20     50.27 o 
 -12  13   4      163.80      170.80     29.26 o 
 -11  13   4       29.13       61.11     24.83 o 
 -10  13   4       22.59       34.59     23.01 o 
  -9  13   4       26.98       12.24     23.99 o 
  -8  13   4      218.57      276.89     33.67 o 
  -7  13   4       77.95      114.68     26.70 o 
  -6  13   4      139.02       90.82     29.03 o 
  -5  13   4      300.96      225.99     30.41 o 
  -4  13   4       35.48       72.31     23.58 o 
  -3  13   4      670.71      703.14     37.93 o 
  -2  13   4      245.66      304.62     27.07 o 
  -1  13   4     1291.36     1261.90     51.60 o 
   0  13   4       94.95       40.50     22.34 o 
   1  13   4     1281.80     1174.98     60.20 o 
   2  13   4      246.60      309.33     31.29 o 
   3  13   4      659.36      667.46     39.35 o 
   4  13   4       36.75       58.41     20.71 o 
   5  13   4      292.56      221.74     26.51 o 
   6  13   4      141.55      100.12     31.74 o 
   7  13   4       74.30       65.55     26.39 o 
   8  13   4      215.11      252.11     32.07 o 
   9  13   4       26.59        6.08     21.95 o 
  10  13   4       23.02       90.26     26.73 o 
  11  13   4       28.21        7.79     26.41 o 
  12  13   4      163.93      170.91     36.30 o 
  13  13   4      218.44      114.41     58.61 o 
 -12  14   4        3.13       -4.14     24.07 o 
 -11  14   4       30.21       27.36     23.43 o 
 -10  14   4       24.85       23.94     24.08 o 
  -9  14   4      145.38      126.09     29.68 o 
  -8  14   4       19.04       -8.70     23.47 o 
  -7  14   4       25.45       17.99     23.41 o 
  -6  14   4      132.83       53.35     24.25 o 
  -5  14   4      775.83      772.94     63.88 o 
  -4  14   4       42.91       82.75     22.65 o 
  -3  14   4      142.05      156.61     22.56 o 
  -2  14   4      174.42      206.77     26.08 o 
  -1  14   4      519.65      463.73     51.38 o 
   0  14   4       31.06        0.98     20.44 o 
   1  14   4      524.03      561.14     37.20 o 
   2  14   4      175.89      239.21     27.29 o 
   3  14   4      141.09      117.22     23.57 o 
   4  14   4       44.45       11.68     19.67 o 
   5  14   4      776.89      823.29     46.18 o 
   6  14   4      136.76      106.48     27.12 o 
   7  14   4       26.30        9.44     22.88 o 
   8  14   4       19.21       20.93     24.42 o 
   9  14   4      138.19      189.16     47.61 o 
  10  14   4       25.43       66.48     26.33 o 
  11  14   4       31.35       38.70     29.79 o 
  12  14   4        2.97       23.73     30.12 o 
 -11  15   4      177.43      206.35     31.62 o 
 -10  15   4       83.88       44.02     26.58 o 
  -9  15   4       13.40       45.85     27.41 o 
  -8  15   4       13.36       -7.20     23.09 o 
  -7  15   4        2.97        5.73     23.56 o 
  -6  15   4       23.73       17.95     24.22 o 
  -5  15   4      310.72      250.75     38.05 o 
  -4  15   4       45.29       39.31     22.42 o 
  -3  15   4      359.73      344.40     30.57 o 
  -2  15   4        0.74       14.42     22.23 o 
  -1  15   4      166.20      217.71     33.85 o 
   0  15   4        0.17       11.93     20.39 o 
   1  15   4      156.87      160.12     25.85 o 
   2  15   4        0.65      -14.85     20.32 o 
   3  15   4      351.50      412.18     34.43 o 
   4  15   4       47.12       26.21     27.03 o 
   5  15   4      305.42      312.38     28.02 o 
   6  15   4       23.08       18.76     20.39 o 
   7  15   4        2.99        1.43     23.41 o 
   8  15   4       13.29       -6.64     28.73 o 
   9  15   4       12.14       64.84     26.80 o 
  10  15   4       85.05       41.01     27.72 o 
  11  15   4      178.81      219.93     40.52 o 
  -9  16   4       54.24       63.92     26.87 o 
  -8  16   4       19.22        3.22     24.94 o 
  -7  16   4      132.83      126.43     59.33 o 
  -6  16   4      102.89       35.34     25.80 o 
  -5  16   4        4.31       13.36     28.55 o 
  -4  16   4      313.78      275.75     32.96 o 
  -3  16   4      314.21      267.34     33.56 o 
  -2  16   4      154.22      172.06     48.07 o 
  -1  16   4      163.19      123.32     27.55 o 
   0  16   4       33.05       44.80     27.49 o 
   1  16   4      161.26      119.78     25.42 o 
   2  16   4      149.22      167.44     33.50 o 
   3  16   4      313.44      285.62     46.59 o 
   4  16   4      316.09      297.36     32.42 o 
   5  16   4        4.58       45.27     22.55 o 
   6  16   4      103.70      104.47     24.56 o 
   7  16   4      129.59      191.15     29.08 o 
   8  16   4       19.75        4.18     23.61 o 
   9  16   4       57.29       73.23     25.77 o 
  -7  17   4       97.30       44.67     38.00 o 
  -6  17   4       48.32       52.49     33.76 o 
  -5  17   4      153.83      238.62     52.59 o 
  -4  17   4       30.95       59.59     73.65 o 
  -3  17   4      169.24      139.84     51.30 o 
  -2  17   4        2.45      -16.06     21.16 o 
  -1  17   4      151.88      126.08     30.35 o 
   0  17   4       13.78        0.41     22.06 o 
   1  17   4      154.12      161.43     28.72 o 
   2  17   4        2.77      -20.39     26.57 o 
   3  17   4      175.71      214.05     30.63 o 
   4  17   4       31.21       35.94     24.89 o 
   5  17   4      154.14      178.29     49.77 o 
   6  17   4       49.06       75.49     33.90 o 
   7  17   4       95.23      105.29     31.04 o 
  -5  18   4       32.85       84.31     74.42 o 
  -4  18   4      159.79      154.85     67.34 o 
  -3  18   4        3.60       -1.27     25.32 o 
  -2  18   4      136.01      139.78     28.21 o 
  -1  18   4       52.36       66.21     29.49 o 
   0  18   4        0.03       -0.82     23.33 o 
   1  18   4       52.75       46.18     25.40 o 
   2  18   4      138.24      140.76     28.45 o 
   3  18   4        4.01       33.27     24.18 o 
   4  18   4      158.02      145.59     30.09 o 
   5  18   4       31.53       37.15     28.98 o 
   0   1   5       76.37       66.83     11.80 o 
  -1   2   5      154.60      138.66     14.99 o 
   0   2   5     2232.66     2229.79     65.05 o 
   1   2   5      154.16       99.55     12.00 o 
  -2   3   5      529.41      494.94     25.00 o 
  -1   3   5       94.54      107.20     14.94 o 
   0   3   5      698.61      733.64     34.18 o 
   1   3   5       98.79       84.40     13.44 o 
   2   3   5      518.48      487.15     28.92 o 
  -3   4   5      674.18      737.85     32.16 o 
  -2   4   5     1332.08     1286.86     45.63 o 
  -1   4   5      229.91      304.49     25.64 o 
   0   4   5        5.74        9.30     13.32 o 
   1   4   5      217.83      233.94     19.58 o 
   2   4   5     1346.74     1366.76     41.56 o 
   3   4   5      684.43      763.59     29.44 o 
  -4   5   5      659.05      531.59     27.62 o 
  -3   5   5      294.46      318.99     26.44 o 
  -2   5   5      611.22      686.48     32.09 o 
  -1   5   5       46.30       29.92     16.59 o 
   0   5   5        8.68       28.55     14.15 o 
   1   5   5       42.17       67.22     15.59 o 
   2   5   5      616.93      694.42     38.16 o 
   3   5   5      280.69      279.24     18.77 o 
   4   5   5      671.98      590.44     29.49 o 
  -5   6   5      564.69      607.62     29.35 o 
  -4   6   5      915.48     1092.40     40.26 o 
  -3   6   5       38.51       79.13     17.10 o 
  -2   6   5      230.61      244.47     21.52 o 
  -1   6   5     1482.29     1358.53     52.33 o 
   0   6   5     1707.46     1688.75     59.38 o 
   1   6   5     1490.75     1405.83     52.00 o 
   2   6   5      232.94      274.38     28.57 o 
   3   6   5       36.03       65.76     15.27 o 
   4   6   5      949.91     1043.73     41.30 o 
   5   6   5      565.47      578.29     30.75 o 
  -6   7   5     1411.14     1498.22     66.92 o 
  -5   7   5      310.80      316.49     26.37 o 
  -4   7   5      909.57      966.51     63.78 o 
  -3   7   5       62.91       64.40     16.93 o 
  -2   7   5      116.54      116.83     17.80 o 
  -1   7   5       73.08       97.55     24.51 o 
   0   7   5      491.32      450.76     33.12 o 
   1   7   5       71.02       53.95     16.63 o 
   2   7   5      112.63       80.46     24.06 o 
   3   7   5       67.22       64.37     20.76 o 
   4   7   5      915.98      894.35     62.38 o 
   5   7   5      314.82      302.47     26.58 o 
   6   7   5     1423.72     1464.22     52.51 o 
  -7   8   5      112.83      153.88     26.60 o 
  -6   8   5     1111.69     1140.33     57.65 o 
  -5   8   5      403.31      450.34     32.31 o 
  -4   8   5      296.29      321.10     26.10 o 
  -3   8   5       42.01       36.45     15.52 o 
  -2   8   5      694.49      624.60     34.68 o 
  -1   8   5     1616.00     1497.37     76.50 o 
   0   8   5       30.27       63.90     16.96 o 
   1   8   5     1617.45     1430.41     89.34 o 
   2   8   5      718.42      659.02     41.85 o 
   3   8   5       41.23       51.18     21.43 o 
   4   8   5      299.07      272.27     30.43 o 
   5   8   5      409.37      547.49     52.09 o 
   6   8   5     1128.77     1101.03     53.37 o 
   7   8   5      113.94      129.71     22.11 o 
  -8   9   5      327.15      293.00     33.77 o 
  -7   9   5      239.32      298.00     33.85 o 
  -6   9   5       69.66       64.65     23.31 o 
  -5   9   5       11.68       11.01     19.90 o 
  -4   9   5       60.98       82.06     19.13 o 
  -3   9   5      512.10      505.04     29.82 o 
  -2   9   5     1532.16     1610.44     68.03 o 
  -1   9   5       86.73      104.40     19.73 o 
   0   9   5       26.88        3.59     15.33 o 
   1   9   5       96.39      154.18     25.74 o 
   2   9   5     1529.65     1729.19     76.42 o 
   3   9   5      506.35      504.09     38.44 o 
   4   9   5       57.39       30.67     20.21 o 
   5   9   5       12.85       46.71     21.01 o 
   6   9   5       68.80       53.71     21.92 o 
   7   9   5      238.69      308.98     40.37 o 
   8   9   5      331.67      293.29     50.02 o 
  -9  10   5       74.75        8.13     23.30 o 
  -8  10   5       57.17       84.72     26.59 o 
  -7  10   5      454.94      478.40    101.73 o 
  -6  10   5      265.94      303.43     32.80 o 
  -5  10   5       12.02       30.94     22.42 o 
  -4  10   5      625.33      567.91     44.19 o 
  -3  10   5      374.80      331.47     34.36 o 
  -2  10   5       50.12      100.03     19.33 o 
  -1  10   5      257.99      339.97     28.75 o 
   0  10   5       38.07       -2.63     18.78 o 
   1  10   5      263.16      356.63     34.48 o 
   2  10   5       54.16       86.04     29.94 o 
   3  10   5      385.25      413.32     35.93 o 
   4  10   5      634.70      544.88     40.75 o 
   5  10   5       12.68       32.15     21.57 o 
   6  10   5      269.79      242.86     32.10 o 
   7  10   5      457.01      484.41     51.18 o 
   8  10   5       54.49       42.27     26.30 o 
   9  10   5       72.63       55.11     25.43 o 
 -10  11   5      170.59      205.05     50.32 o 
  -9  11   5       33.51       13.25     24.27 o 
  -8  11   5       43.47       66.21     25.82 o 
  -7  11   5      108.13       77.92     25.61 o 
  -6  11   5        3.24      -18.85     20.44 o 
  -5  11   5      233.81      242.99     31.30 o 
  -4  11   5      354.02      390.09     41.49 o 
  -3  11   5       29.17       16.93     22.26 o 
  -2  11   5       53.49       40.64     17.89 o 
  -1  11   5      466.29      348.26     43.99 o 
   0  11   5      167.06      233.62     30.16 o 
   1  11   5      452.98      330.27     34.13 o 
   2  11   5       55.29       45.83     22.35 o 
   3  11   5       34.49       54.52     22.36 o 
   4  11   5      350.49      309.41     38.94 o 
   5  11   5      231.51      230.44     30.32 o 
   6  11   5        2.49      -15.18     20.74 o 
   7  11   5      105.04      165.27     28.81 o 
   8  11   5       42.88       84.56     29.44 o 
   9  11   5       34.74       41.45     28.08 o 
  10  11   5      170.08      208.40     31.90 o 
 -11  12   5        1.71       30.58     26.96 o 
 -10  12   5       69.64      106.14     29.78 o 
  -9  12   5      283.24      335.42     38.71 o 
  -8  12   5      144.81      140.51     55.04 o 
  -7  12   5       79.02      105.67     27.34 o 
  -6  12   5       70.71       71.68     29.62 o 
  -5  12   5      222.95      293.82     34.12 o 
  -4  12   5      140.86      138.75     23.51 o 
  -3  12   5       42.55       88.79     21.12 o 
  -2  12   5       63.15       52.70     23.14 o 
  -1  12   5       67.07       73.35     24.06 o 
   0  12   5       94.20       82.19     30.64 o 
   1  12   5       72.46       72.26     24.27 o 
   2  12   5       63.45      127.38     35.62 o 
   3  12   5       40.78       40.19     24.91 o 
   4  12   5      146.48      135.63     27.49 o 
   5  12   5      209.05      217.92     32.29 o 
   6  12   5       70.10       71.14     24.69 o 
   7  12   5       77.04      103.76     33.08 o 
   8  12   5      145.90      135.04     29.19 o 
   9  12   5      284.15      267.96     41.09 o 
  10  12   5       66.45       92.16     48.78 o 
  11  12   5        2.25       -1.63     30.21 o 
 -11  13   5       22.95      -21.64     37.68 o 
 -10  13   5       33.80        8.72     26.09 o 
  -9  13   5       51.74       12.55     26.85 o 
  -8  13   5      301.60      322.02     37.84 o 
  -7  13   5       28.96       35.49     25.66 o 
  -6  13   5        2.39       16.20     23.61 o 
  -5  13   5      155.18      207.66     31.81 o 
  -4  13   5       23.59       47.54     28.97 o 
  -3  13   5      178.75      230.59     31.62 o 
  -2  13   5       79.93       71.32     37.18 o 
  -1  13   5      230.29      242.28     32.42 o 
   0  13   5       17.90       -1.59     22.36 o 
   1  13   5      238.85      290.13     36.19 o 
   2  13   5       78.34      104.35     26.77 o 
   3  13   5      175.83      200.07     33.26 o 
   4  13   5       24.08       19.30     22.34 o 
   5  13   5      156.11      132.66     45.90 o 
   6  13   5        2.81       -1.59     22.31 o 
   7  13   5       29.69       30.68     24.91 o 
   8  13   5      298.38      300.90     47.32 o 
   9  13   5       52.93       14.58     29.84 o 
  10  13   5       35.90       39.14     31.39 o 
  11  13   5       20.99        1.14     31.42 o 
  -9  14   5      160.24      136.34     33.57 o 
  -8  14   5       75.15       75.61     37.20 o 
  -7  14   5      319.95      246.01     35.60 o 
  -6  14   5      149.96      202.19     36.45 o 
  -5  14   5       92.63      102.21     32.80 o 
  -4  14   5        0.00        3.61     36.92 o 
  -3  14   5      102.61      107.98     27.10 o 
  -2  14   5      112.24       97.38     27.40 o 
  -1  14   5       18.02       16.64     23.06 o 
   0  14   5        9.14       38.78     25.03 o 
   1  14   5       16.23       29.70     23.99 o 
   2  14   5      112.69      139.99     29.13 o 
   3  14   5      108.22      125.75     25.75 o 
   4  14   5        0.03       -5.63     22.92 o 
   5  14   5       92.12      121.16     29.31 o 
   6  14   5      153.41      205.73     33.48 o 
   7  14   5      315.46      278.73     37.42 o 
   8  14   5       73.43       85.35     29.85 o 
   9  14   5      157.13      141.09     41.70 o 
  -8  15   5        0.75        6.30     26.36 o 
  -7  15   5      104.88      187.70     35.16 o 
  -6  15   5      125.09      167.19     53.02 o 
  -5  15   5       48.54       91.38     45.67 o 
  -4  15   5        4.77       73.55     64.72 o 
  -3  15   5      289.32      302.46     54.51 o 
  -2  15   5      117.65       83.98     26.86 o 
  -1  15   5      104.81      134.60     46.50 o 
   0  15   5        8.41      -16.83     24.15 o 
   1  15   5      101.66       72.62     28.03 o 
   2  15   5      116.74       41.37     30.82 o 
   3  15   5      291.27      269.58     32.67 o 
   4  15   5        4.97        9.86     25.45 o 
   5  15   5       47.04       14.59     26.32 o 
   6  15   5      123.63      162.87     33.14 o 
   7  15   5      107.79       53.06     28.38 o 
   8  15   5        0.73       14.91     27.11 o 
  -5  16   5      203.46      222.75     56.42 o 
  -4  16   5       13.03      101.75     47.73 o 
  -3  16   5       85.63       61.31     43.16 o 
  -2  16   5       46.01       45.66     27.49 o 
  -1  16   5        7.91       39.64     27.40 o 
   0  16   5      156.94      198.69     30.99 o 
   1  16   5        9.08      -27.69     21.25 o 
   2  16   5       48.24       34.05     31.60 o 
   3  16   5       86.17       86.29     29.28 o 
   4  16   5       14.35       -0.67     25.26 o 
   5  16   5      199.60      192.65     52.90 o 
  -1  17   5      177.19       78.91     27.49 o 
   0  17   5      187.19      188.81     31.85 o 
   1  17   5      177.59      127.81     30.19 o 
   0   0   6     5847.48     5141.60    324.63 o 
  -1   1   6      331.18      380.44    112.93 o 
   0   1   6        1.48      -19.40     12.93 o 
   1   1   6      334.81      367.96     38.45 o 
  -2   2   6     4778.95     4506.99    177.23 o 
  -1   2   6      242.55      251.03     25.97 o 
   0   2   6       13.18      -12.66     14.40 o 
   1   2   6      244.80      225.20     21.20 o 
   2   2   6     4819.15     4808.16    152.83 o 
  -3   3   6      822.10      819.38     51.54 o 
  -2   3   6      260.33      250.15     29.88 o 
  -1   3   6      127.37      217.53     26.26 o 
   0   3   6       29.91       49.68     17.34 o 
   1   3   6      124.55      168.55     19.51 o 
   2   3   6      266.53      250.67     19.88 o 
   3   3   6      808.62      824.28     52.61 o 
  -4   4   6     1158.54     1165.82     79.80 o 
  -3   4   6      698.23      743.94     38.88 o 
  -2   4   6       23.56       -1.51     19.79 o 
  -1   4   6      509.18      509.34     44.58 o 
   0   4   6     1981.76     1980.43     69.13 o 
   1   4   6      505.93      519.83     31.68 o 
   2   4   6       23.11      -10.30     13.71 o 
   3   4   6      702.49      795.02     43.20 o 
   4   4   6     1156.24     1156.71     65.09 o 
  -5   5   6      293.90      349.84     96.68 o 
  -4   5   6       38.66       40.17     17.86 o 
  -3   5   6        6.97        1.56     22.94 o 
  -2   5   6       49.42       66.35     22.21 o 
  -1   5   6       85.31      100.54     19.84 o 
   0   5   6       16.47        9.77     19.12 o 
   1   5   6       85.57       83.21     18.93 o 
   2   5   6       52.23       63.89     22.19 o 
   3   5   6        7.03       24.83     18.05 o 
   4   5   6       41.97       79.80     20.20 o 
   5   5   6      296.58      329.62     48.58 o 
  -6   6   6      592.94      487.14     57.77 o 
  -5   6   6      380.52      370.71     54.50 o 
  -4   6   6      139.60      122.44     21.91 o 
  -3   6   6      570.22      617.51     40.09 o 
  -2   6   6      924.93      891.65     47.42 o 
  -1   6   6      608.11      639.81     36.50 o 
   0   6   6      271.52      354.60     28.38 o 
   1   6   6      620.50      615.97     54.65 o 
   2   6   6      886.39      854.60     49.67 o 
   3   6   6      580.93      596.43     41.86 o 
   4   6   6      137.57      150.07     23.78 o 
   5   6   6      366.26      371.53     36.48 o 
   6   6   6      580.83      576.42     62.06 o 
  -7   7   6      429.52      424.10     56.57 o 
  -6   7   6       40.80       51.54     23.53 o 
  -5   7   6       40.83       33.77     22.90 o 
  -4   7   6      123.12      117.25     21.32 o 
  -3   7   6      181.72      218.07     28.08 o 
  -2   7   6       82.31       79.19     20.66 o 
  -1   7   6      180.33      125.00     22.01 o 
   0   7   6      191.16      135.39     31.63 o 
   1   7   6      187.92      128.01     26.27 o 
   2   7   6       82.58      149.91     26.54 o 
   3   7   6      191.78      160.73     31.03 o 
   4   7   6      114.76      104.12     39.01 o 
   5   7   6       39.75       33.27     20.93 o 
   6   7   6       38.87       64.47     24.38 o 
   7   7   6      438.66      463.26     60.22 o 
  -8   8   6       20.65       16.16     34.31 o 
  -7   8   6       64.49       92.96     27.85 o 
  -6   8   6      162.82      186.88     30.50 o 
  -5   8   6      344.87      357.34     39.86 o 
  -4   8   6      977.19      904.94     52.53 o 
  -3   8   6      426.43      441.59     35.48 o 
  -2   8   6      240.28      227.31     25.69 o 
  -1   8   6      214.24      203.33     29.80 o 
   0   8   6       46.49       27.81     22.07 o 
   1   8   6      217.34      221.23     30.78 o 
   2   8   6      243.32      189.48     28.90 o 
   3   8   6      426.84      378.11     37.11 o 
   4   8   6      948.77      833.98     51.64 o 
   5   8   6      348.04      305.78     35.11 o 
   6   8   6      160.55      177.36     29.90 o 
   7   8   6       58.41      108.80     28.22 o 
   8   8   6       18.16       10.20     35.19 o 
  -9   9   6      372.01      338.46     57.55 o 
  -8   9   6        8.25       40.55     26.35 o 
  -7   9   6        8.91       40.77     25.80 o 
  -6   9   6      297.38      359.92     41.65 o 
  -5   9   6      399.33      381.47     50.46 o 
  -4   9   6       18.51      -32.40     21.60 o 
  -3   9   6      388.63      409.52     36.13 o 
  -2   9   6      120.03      114.83     26.52 o 
  -1   9   6       99.36      100.74     28.72 o 
   0   9   6      318.24      310.39     41.40 o 
   1   9   6      103.17      141.42     28.08 o 
   2   9   6      119.47      121.91     26.90 o 
   3   9   6      389.56      386.23     38.31 o 
   4   9   6       17.71       33.72     22.86 o 
   5   9   6      407.42      408.90     38.92 o 
   6   9   6      298.04      290.42     49.72 o 
   7   9   6        8.11       -1.48     26.71 o 
   8   9   6        8.44       51.74     25.37 o 
   9   9   6      375.08      391.93     58.80 o 
 -10  10   6       52.45       68.95     43.54 o 
  -9  10   6      394.11      450.78     43.48 o 
  -8  10   6       30.41       29.94     26.96 o 
  -7  10   6       55.77       72.55     28.80 o 
  -6  10   6        1.36        8.48     25.06 o 
  -5  10   6      375.32      415.15     40.44 o 
  -4  10   6      157.32      181.87     30.74 o 
  -3  10   6      488.38      498.19     56.08 o 
  -2  10   6       94.22       97.21     34.24 o 
  -1  10   6      103.73      153.76     29.01 o 
   0  10   6      305.65      313.47     44.33 o 
   1  10   6       95.91       68.15     24.88 o 
   2  10   6       89.45      126.74     28.39 o 
   3  10   6      486.59      386.28     38.92 o 
   4  10   6      153.23      112.82     32.79 o 
   5  10   6      385.57      472.60     42.16 o 
   6  10   6        0.86      -33.86     33.68 o 
   7  10   6       55.79       26.48     29.77 o 
   8  10   6       29.62       22.04     29.32 o 
   9  10   6      394.58      373.90     42.32 o 
  10  10   6       51.67       36.67     39.14 o 
  -9  11   6       54.95      105.48     31.56 o 
  -8  11   6      464.70      457.27     44.99 o 
  -7  11   6       90.15       54.46     33.79 o 
  -6  11   6        8.10      -12.19     25.22 o 
  -5  11   6       84.21      149.02     32.42 o 
  -4  11   6      212.97      267.55     52.70 o 
  -3  11   6      121.65       97.61     42.29 o 
  -2  11   6        5.82       -9.38     23.14 o 
  -1  11   6      339.58      350.54     38.23 o 
   0  11   6      556.17      390.95     63.64 o 
   1  11   6      326.08      346.38     53.39 o 
   2  11   6        6.04      -11.49     22.52 o 
   3  11   6      122.39      125.48     29.70 o 
   4  11   6      218.36      223.99     33.64 o 
   5  11   6       84.73      140.94     30.00 o 
   6  11   6        7.93        6.50     34.51 o 
   7  11   6       91.73       89.16     34.15 o 
   8  11   6      466.72      373.36     70.92 o 
   9  11   6       54.81       91.22     35.56 o 
  -8  12   6       25.30       39.95     28.85 o 
  -7  12   6      378.61      369.59     47.55 o 
  -6  12   6       11.95       19.91     26.89 o 
  -5  12   6        7.95       50.72     40.83 o 
  -4  12   6       37.31       -7.18     39.39 o 
  -3  12   6      345.55      389.19     67.32 o 
  -2  12   6       83.93       31.30     24.73 o 
  -1  12   6       58.17       26.98     25.26 o 
   0  12   6       21.08       10.77     30.46 o 
   1  12   6       57.72       97.85     28.68 o 
   2  12   6       82.50       53.79     26.94 o 
   3  12   6      342.74      311.47     38.65 o 
   4  12   6       38.35       46.17     28.55 o 
   5  12   6        7.86        1.85     25.26 o 
   6  12   6       11.62       10.13     30.29 o 
   7  12   6      385.80      324.21     59.89 o 
   8  12   6       23.70       32.71     31.87 o 
  -7  13   6       62.27       76.74     30.62 o 
  -6  13   6       46.24        5.80     36.51 o 
  -5  13   6      125.38      153.32     52.56 o 
  -4  13   6      150.40      152.70     50.99 o 
  -3  13   6      159.48      172.44     97.12 o 
  -2  13   6       69.68       89.78     35.98 o 
  -1  13   6      128.42       79.67     29.03 o 
   0  13   6        7.85       -2.15     25.22 o 
   1  13   6      132.79      154.74     32.17 o 
   2  13   6       67.09      114.86     30.47 o 
   3  13   6      160.75       86.36     29.45 o 
   4  13   6      147.89      147.28     32.54 o 
   5  13   6      126.34      129.20     31.76 o 
   6  13   6       48.93       77.30     36.03 o 
   7  13   6       61.07       62.13     35.79 o 
  -4  14   6      113.99      135.37     49.16 o 
  -3  14   6        1.68       61.69     44.62 o 
  -2  14   6      154.58      181.69     90.39 o 
  -1  14   6       58.95       40.26     28.88 o 
   0  14   6       15.47       16.81     27.69 o 
   1  14   6       57.76       22.65     26.55 o 
   2  14   6      153.43      198.93     35.43 o 
   3  14   6        1.82       -5.80     26.68 o 
   4  14   6      111.03      123.79     32.68 o 
   0   1   7      260.50      335.74     81.59 o 
  -1   2   7      454.99      595.38     69.69 o 
   0   2   7      437.50      600.48     88.09 o 
   1   2   7      460.82      650.21     43.26 o 
  -2   3   7      115.41      147.03     37.39 o 
  -1   3   7      224.05      186.33     32.10 o 
   0   3   7      115.19       97.91     63.38 o 
   1   3   7      216.22      230.86     35.86 o 
   2   3   7      121.05      140.13     27.44 o 
  -3   4   7      106.07      149.21     27.82 o 
  -2   4   7      485.75      522.94     39.24 o 
  -1   4   7      131.58       90.69     24.20 o 
   0   4   7        2.50      -20.11     21.13 o 
   1   4   7      133.36       73.17     24.80 o 
   2   4   7      483.53      436.02     39.58 o 
   3   4   7      100.39      135.05     34.34 o 
  -4   5   7      187.31      160.07     30.29 o 
  -3   5   7      507.12      589.32     42.03 o 
  -2   5   7      184.28      256.07     31.33 o 
  -1   5   7      306.40      267.43     46.35 o 
   0   5   7       11.80       29.70     22.45 o 
   1   5   7      312.15      259.42     41.56 o 
   2   5   7      180.01      195.73     31.48 o 
   3   5   7      507.87      543.06     94.01 o 
   4   5   7      188.11      200.98     31.65 o 
  -5   6   7      194.29      164.05     38.44 o 
  -4   6   7      419.48      504.69     42.93 o 
  -3   6   7      665.44      739.42     55.62 o 
  -2   6   7       34.08       27.82     27.64 o 
  -1   6   7      104.12       67.69     29.42 o 
   0   6   7      567.43      609.87     46.00 o 
   1   6   7       98.95       48.57     24.98 o 
   2   6   7       32.69       24.23     25.31 o 
   3   6   7      658.36      789.50     60.32 o 
   4   6   7      415.84      487.18     51.04 o 
   5   6   7      190.84      250.20     36.18 o 
  -6   7   7      362.00      419.74     42.74 o 
  -5   7   7      306.71      326.38     38.18 o 
  -4   7   7      178.14      201.40     37.52 o 
  -3   7   7       28.87       35.24     97.03 o 
  -2   7   7      129.04      109.35     32.37 o 
  -1   7   7      876.37      862.68     61.02 o 
   0   7   7      131.61      117.22     31.16 o 
   1   7   7      870.51      775.53     68.22 o 
   2   7   7      127.72      134.60     30.12 o 
   3   7   7       26.18       54.31     31.33 o 
   4   7   7      180.16      110.06     35.86 o 
   5   7   7      295.94      246.91     43.84 o 
   6   7   7      361.95      310.47     39.53 o 
  -7   8   7      112.76      108.68     31.58 o 
  -6   8   7      282.06      284.11     38.38 o 
  -5   8   7      639.72      652.09     49.33 o 
  -4   8   7       51.82       68.67     40.56 o 
  -3   8   7      100.33      138.88     42.53 o 
  -2   8   7      732.94      574.98     59.89 o 
  -1   8   7      173.33      174.83     44.05 o 
   0   8   7        7.06       -7.61     24.39 o 
   1   8   7      167.96      202.99     47.47 o 
   2   8   7      746.24      814.96     52.79 o 
   3   8   7       95.68      107.68     30.28 o 
   4   8   7       53.77       36.45     30.40 o 
   5   8   7      635.61      563.69     57.18 o 
   6   8   7      291.02      194.91     41.88 o 
   7   8   7      111.94       91.19     44.29 o 
  -7   9   7       74.97       45.65     31.82 o 
  -6   9   7       94.54       57.48     29.99 o 
  -5   9   7       58.82      115.96     38.11 o 
  -4   9   7      185.95      185.26    100.85 o 
  -3   9   7      101.17      125.09     46.24 o 
  -2   9   7      104.89      131.63     46.27 o 
  -1   9   7      297.99      347.24     39.70 o 
   0   9   7       10.78       38.75     25.90 o 
   1   9   7      303.04      267.74     36.61 o 
   2   9   7      105.24      115.03     30.50 o 
   3   9   7      102.25      103.79     43.95 o 
   4   9   7      184.72      202.45     42.15 o 
   5   9   7       61.66       31.54     32.46 o 
   6   9   7       94.96       18.26     32.50 o 
   7   9   7       70.75       54.26     33.95 o 
  -5  10   7       23.20       37.42     44.65 o 
  -4  10   7      181.18      208.76     53.88 o 
  -3  10   7      310.56      317.76     58.40 o 
  -2  10   7       30.49       48.95     41.84 o 
  -1  10   7       91.17      120.81     32.57 o 
   0  10   7      133.68       93.36     30.77 o 
   1  10   7       92.61      116.04     38.71 o 
   2  10   7       28.62       21.50     26.56 o 
   3  10   7      302.84      283.79     39.25 o 
   4  10   7      184.24      203.19     42.76 o 
   5  10   7       23.45       -0.72     32.88 o 
  -3  11   7      234.16      189.23     53.41 o 
  -2  11   7       13.13       -4.40     41.02 o 
  -1  11   7      165.73      162.04     49.98 o 
   0  11   7       58.17       62.24     29.53 o 
   1  11   7      164.49      122.75     32.75 o 
   2  11   7       13.25       33.95     27.85 o 
   3  11   7      236.89      150.44     41.40 o 
  -1   1   8       98.03      141.91     60.67 o 
  -2   2   8     1259.17     1295.57    126.08 o 
  -1   2   8       66.68      116.66     56.17 o 
   0   2   8        5.12       -8.06     47.32 o 
   1   2   8       65.18       79.37     52.10 o 
   2   2   8     1244.78     1143.54    133.95 o 
  -3   3   8       50.44      -47.04     49.01 o 
  -2   3   8       63.62      159.57     57.81 o 
  -1   3   8       61.65      -10.73     50.41 o 
   0   3   8        0.73      -47.51     45.54 o 
   1   3   8       60.18       28.94     36.24 o 
   2   3   8       60.30       66.05     33.01 o 
   3   3   8       51.87       48.02     55.00 o 
  -4   4   8      471.99      401.65     79.97 o 
  -3   4   8       55.11       52.61     54.63 o 
  -2   4   8       31.10      -47.55     50.36 o 
  -1   4   8      127.91       82.05     40.37 o 
   0   4   8      584.61      464.36     65.45 o 
   1   4   8      129.72      103.26     46.52 o 
   2   4   8       31.67       23.28     30.97 o 
   3   4   8       56.44       46.29     33.68 o 
   4   4   8      468.43      343.70     83.91 o 
  -3   5   8       15.61        8.48     51.68 o 
  -2   5   8      108.23      107.27     44.52 o 
  -1   5   8      100.15      101.29     40.43 o 
   0   5   8        0.43       28.01     30.29 o 
   1   5   8      105.30       78.67     34.20 o 
   2   5   8      107.76       71.94     35.49 o 
   3   5   8       16.09       15.41     32.11 o 
                                                 
